# Supplementary material for: Low soil moisture predisposes field-grown chickpea plants to dry root rot disease: evidence from simulation modeling and correlation analysis
Source: Sci Rep. 2021 Mar 22;11:6568. doi: 10.1038/s41598-021-85928-6 (PMC7985499; doi:10.1038/s41598-021-85928-6)
Supplement: Supplementary file 2 — Supplementary Information 2. [file 41598_2021_85928_MOESM2_ESM.xlsx]

## Sheet: Sheet1
Supplementary File S1: Raw data of all the measurements shown in the study
Low soil moisture predispose the field grown chickpea plants to dry root rot disease: evidences from simulation model and correlation analysis of environmental and edaphic factors
Low soil moisture predisposes field-grown chickpea plants to dry root rot disease: Evidence from simulation modeling and correlation analysis
Ranjita Sinha1, Vadivelmurugan Irulappan1, Basavanagouda S. Patil2, Puli Chandra Obul Reddy3, Venkategowda Ramegowda4, Basavaiah Mohan-Raju4, Krishnappa Rangappa5, Harvinder Kumar Singh6, Sharad Bhartiya7, Muthappa Senthil-Kumar1,*
1National Institute of Plant Genome Research, Aruna Asaf Ali Marg, New Delhi-110067, India
2ICAR-IARI-Regional Research Center, P. B. Road, Dharwad- 580001, India
3Department of Botany, Yogi Vemana University, Kadapa, Andhra Pradesh- 516005, India
4Department of Crop Physiology, University of Agricultural Sciences, GKVK, Bangalore- 560 065 India
5Division of Crop Production, ICAR Research Complex for North Eastern Hill Region,Umroi Road, Umiam -793103 India
6Department of Plant Pathology, Indira Gandhi Krishi Vishwavidyalaya, Raipur- 492012 India
7 Department of Chemical Engineering, Indian Institute of Technology Bombay, Powai, Mumbai- 400076, India
*corresponding author
Muthappa Senthil-Kumar

## Sheet: Supplementary Table S1 DataFile
Data acquired from literature mentioned in Table S1
State	Location	Taluka	Village	Variety	Variety	Seed treatment	Soil type	Rainfed/Irrigated	Soil number	DRR-DI	Year	RainF-Oct	RainF-Nov	RainF-Dec	RainF-Jan	RainF-Feb	RainF-OctNov	RainF-NovDec	RainF-DecJan	RainF-JanFeb	RainF-OctNovDec	RainF-NovDecJan	RainF-DecJanFeb	MinT-Oct	MinT-Nov	MinT-Dec	MinT-Jan	MinT-Feb	MinT-OctNov	MinT-NovDec	MinT-DecJan	MinT-JanFeb	MinT-OctNovDec	MinT-NovDecJan	MinT-DecJanFeb	MaxT-Oct	MaxT-Nov	MaxT-Dec	MaxT-Jan	MaxT-Feb	MaxT-OctNov	MaxT-NovDec	MaxT-DecJan	MaxT-JanFeb	MaxT-OctNovDec	MaxT-NovDecJan	MaxT-DecJanFeb
Andhra Pradesh	Kurnool	Devanoor	Pigeon pea	Desi	4	No		Rainfed	4	2.67	2013-15	88.85	6.85	1.05	0.1	0	95.7	7.9	1.15	0.1	96.75	8	1.15	23.0774	20.0217	17.4823	17.9516	19.5857	21.5495	18.752	17.7169	18.7687	18.4852	18.3399	19.6956	33.1048	31.5233	30.8694	31.779	34.4643	32.3141	31.1963	31.3242	33.1217	31.8325	31.3906	32.3709
Andhra Pradesh	Anantapur	Lam	Green gram	JG 11	9	No		Rainfed	4	6.67	2013-15	64.7	4.05	2.9	0	0	68.75	6.95	2.9	0	71.65	6.95	2.9	22.8935	19.9967	17.8645	18.1516	18.9643	21.4451	18.9306	18.0081	18.5579	18.6709	18.3268	19.5203	32.9726	31.4783	30.7016	31.5226	34.2625	32.2255	31.09	31.1121	32.8925	31.7175	31.2342	32.1622
Jammu & Kashmir	Jammu				14				5	7	2010-11	29.4	4.2	76.7	11.8	97.5	33.6	80.9	88.5	109.3	110.3	92.7	186	19.9065	13.98	8.37419	6.43226	10.175	16.9432	11.1771	7.40323	8.30363	9.59548	8.32715	11.1835	31.2581	27.2633	21.1452	16.6548	20.8857	29.2607	24.2042	18.9	18.7703	26.5555	21.6878	19.5619
Jammu & Kashmir	Kathua				14				5	15	2010-11	47.6	0.341905	68.2	8.8	112	47.9419	68.5419	77	120.8	116.142	77.3419	189	19.0903	13.0897	7.1871	6.18065	9.72143	16.09	10.1384	6.68387	7.95104	8.81913	7.69639	10.664	31.729	28.8552	22.1032	17.0774	21.5071	30.2921	25.4792	19.5903	19.2923	27.5625	22.6786	20.2293
Jammu & Kashmir	Kupwara				14				5	15	2010-11	0.951613	0.0433333	0.567742	0	37.6	0.994946	0.611075	0	37.6	1.56269	0.611075	37.6	6.69355	1.39333	-3.82581	20.0742	21.4536	4.04344	-1.21624	8.12419	20.7639	5.88057	12.5673	15.1904	25.8129	20.6233	12.9742	30.9806	32.2929	23.2181	16.7988	21.9774	31.6368	19.8035	21.5261	25.4159
Jammu & Kashmir	Kathua				14				5	16.25	2010-11	46.6	0.341905	68.2	8.8	112	46.9419	68.5419	77	120.8	115.142	77.3419	189	19.0903	13.0897	7.1871	6.18065	9.72143	16.09	10.1384	6.68387	7.95104	8.81913	7.69639	10.664	31.729	28.8552	22.1032	17.0774	21.5071	30.2921	25.4792	19.5903	19.2923	27.5625	22.6786	20.2293
Jammu & Kashmir	Kathua				14				5	16.5	2010-11	47.6	0.341905	68.2	8.8	112	47.9419	68.5419	77	120.8	116.142	77.3419	189	19.0903	13.0897	7.1871	6.18065	9.72143	16.09	10.1384	6.68387	7.95104	8.81913	7.69639	10.664	31.729	28.8552	22.1032	17.0774	21.5071	30.2921	25.4792	19.5903	19.2923	27.5625	22.6786	20.2293
Jammu & Kashmir	Srinagar				14				5	18.25	2010-11	29.9	24.5	52.9	0.4	5	54.4	77.4	53.3	5.4	107.3	77.8	58.3	18.8194	15.6133	9.30323	7.2871	11.5679	17.2163	12.4583	8.29516	9.42748	10.7346	9.38606	12.0238	29.3258	26.7	22.3323	22.8548	27.0393	28.0129	24.5161	22.5935	24.9471	26.1194	23.9624	24.0755
Jammu & Kashmir	Kupwara				14				5	35.25	2010-11	0.951613	0.0433333	0.567742	0	37.6	0.994946	0.611075	0	37.6	1.56269	0.611075	37.6	6.69355	1.39333	-3.82581	20.0742	21.4536	4.04344	-1.21624	8.12419	20.7639	5.88057	12.5673	15.1904	25.8129	20.6233	12.9742	30.9806	32.2929	23.2181	16.7988	21.9774	31.6368	19.8035	21.5261	25.4159
Karnataka	Dharwad	Dharwad	Dharwad	JG-11	9	Trichoderma	Red		3	2	2015-16	88.1	20.3	0	0.1	0	108.4	20.3	0.1	0.1	108.4	20.4	0.1	18.971	17.9	16.5613	14.0194	16.931	18.4355	17.2306	15.2903	15.4752	16.1602	15.8372	16.462	31.5419	30.66	31.5484	30.7935	34.0172	31.101	31.1042	31.171	32.4054	31.2501	31.0006	32.1197
Karnataka	Ballari	Siraguppa	Siraguppa	JG-11	9	No	Red		3	4.81	2015-16	0	10.45	19.25	56.4	13.2	10.45	29.7	75.65	69.6	29.7	86.1	88.85	17.2286	18.0786	21.0323	22.4467	18.6567	17.6536	19.5554	21.7395	20.5517	20.5192	20.7119	19.5856	33.0971	33.9071	37.2113	31.2733	31.5667	33.5021	35.5592	34.2423	31.42	34.7385	34.1306	33.3504
Karnataka	Dharwad	Dharwad	Kallapur	JG-11	9	Trichoderma	Red		3	5	2015-16	88.1	20.3	0	0.1	0	108.4	20.3	0.1	0.1	108.4	20.4	0.1	18.971	17.9	16.5613	14.0194	16.931	18.4355	17.2306	15.2903	15.4752	16.1602	15.8372	16.462	31.5419	30.66	31.5484	30.7935	34.0172	31.101	31.1042	31.171	32.4054	31.2501	31.0006	32.1197
Karnataka	Dharwad	Navalgund	Yamanur	A-1	2	No	Black		1	6	2015-16	88.1	20.3	0	0.1	0	108.4	20.3	0.1	0.1	108.4	20.4	0.1	18.971	17.9	16.5613	14.0194	16.931	18.4355	17.2306	15.2903	15.4752	16.1602	15.8372	16.462	31.5419	30.66	31.5484	30.7935	34.0172	31.101	31.1042	31.171	32.4054	31.2501	31.0006	32.1197
Karnataka	Gulbarga	Suntnoor	Greengram	Desi	4	No		Rainfed	4	6.67	2013-15	39.85	11.05	13.05	2.05	4.1	50.9	24.1	15.1	6.15	63.95	26.15	19.2	22.771	21.31	19.1903	17.4323	21.2	22.0405	20.2502	18.3113	19.3161	19.3109	19.2742	20.2242	34.571	34.0633	33.7677	32.829	36.8414	34.3172	33.9155	33.2984	34.8352	34.134	33.5534	34.4794
Karnataka	Koppal	Yelbarga	Bewoor	JG-11	9	No	Red		3	8	2015-16	18.4	1	0	0.8	0	19.4	1	0.8	0.8	19.4	1.8	0.8	21.7581	20.6167	18.7387	17.2323	21.0345	21.1874	19.6777	17.9855	19.1334	18.8625	19.0018	19.818	32.3774	30.4767	31.9032	30.7742	34.8862	31.427	31.1899	31.3387	32.8302	31.5858	31.0514	32.5212
Karnataka	Dharwad	Dharwad	Yettingudda	JG-11	9	No	Black		1	8.23	2015-16	88.1	20.3	0	0.1	0	108.4	20.3	0.1	0.1	108.4	20.4	0.1	18.971	17.9	16.5613	14.0194	16.931	18.4355	17.2306	15.2903	15.4752	16.1602	15.8372	16.462	31.5419	30.66	31.5484	30.7935	34.0172	31.101	31.1042	31.171	32.4054	31.2501	31.0006	32.1197
Karnataka	Ballari	Kudligi	Kudligi	A-1	2	No	Black		1	9	2015-16	0	10.45	19.25	56.4	13.2	10.45	29.7	75.65	69.6	29.7	86.1	88.85	17.2286	18.0786	21.0323	22.4467	18.6567	17.6536	19.5554	21.7395	20.5517	20.5192	20.7119	19.5856	33.0971	33.9071	37.2113	31.2733	31.5667	33.5021	35.5592	34.2423	31.42	34.7385	34.1306	33.3504
Karnataka	Koppal	Kushtagi	Matur	JG-11	9	No	Black		1	10.23	2015-16	18.4	1	0	0.8	0	19.4	1	0.8	0.8	19.4	1.8	0.8	21.7581	20.6167	18.7387	17.2323	21.0345	21.1874	19.6777	17.9855	19.1334	18.8625	19.0018	19.818	32.3774	30.4767	31.9032	30.7742	34.8862	31.427	31.1899	31.3387	32.8302	31.5858	31.0514	32.5212
Karnataka	Dharwad	Nargund	Nargund	A-1	2	No	Black		1	10.23	2015-16	88.1	20.3	0	0.1	0	108.4	20.3	0.1	0.1	108.4	20.4	0.1	18.971	17.9	16.5613	14.0194	16.931	18.4355	17.2306	15.2903	15.4752	16.1602	15.8372	16.462	31.5419	30.66	31.5484	30.7935	34.0172	31.101	31.1042	31.171	32.4054	31.2501	31.0006	32.1197
Karnataka	Ballari	Siraguppa	Halekota	A-1	2	Trichoderma	Black		1	11	2015-16	0	10.45	19.25	56.4	13.2	10.45	29.7	75.65	69.6	29.7	86.1	88.85	17.2286	18.0786	21.0323	22.4467	18.6567	17.6536	19.5554	21.7395	20.5517	20.5192	20.7119	19.5856	33.0971	33.9071	37.2113	31.2733	31.5667	33.5021	35.5592	34.2423	31.42	34.7385	34.1306	33.3504
Karnataka	Dharwad	Navalgund	Javoor	A-1	2	No	Black		1	11.15	2015-16	88.1	20.3	0	0.1	0	108.4	20.3	0.1	0.1	108.4	20.4	0.1	18.971	17.9	16.5613	14.0194	16.931	18.4355	17.2306	15.2903	15.4752	16.1602	15.8372	16.462	31.5419	30.66	31.5484	30.7935	34.0172	31.101	31.1042	31.171	32.4054	31.2501	31.0006	32.1197
Karnataka	Dharwad	Nargund	Tadhal	A-1	2	No	Red		3	11.21	2015-16	88.1	20.3	0	0.1	0	108.4	20.3	0.1	0.1	108.4	20.4	0.1	18.971	17.9	16.5613	14.0194	16.931	18.4355	17.2306	15.2903	15.4752	16.1602	15.8372	16.462	31.5419	30.66	31.5484	30.7935	34.0172	31.101	31.1042	31.171	32.4054	31.2501	31.0006	32.1197
Karnataka	Koppal	Koppal	Hyati	JG-11	9	No	Clay loamy		2	12	2015-16	18.4	1	0	0.8	0	19.4	1	0.8	0.8	19.4	1.8	0.8	21.7581	20.6167	18.7387	17.2323	21.0345	21.1874	19.6777	17.9855	19.1334	18.8625	19.0018	19.818	32.3774	30.4767	31.9032	30.7742	34.8862	31.427	31.1899	31.3387	32.8302	31.5858	31.0514	32.5212
Karnataka	Dharwad	Navalgund	Bhadrapur	A-1	2	No	Black		1	12.35	2015-16	88.1	20.3	0	0.1	0	108.4	20.3	0.1	0.1	108.4	20.4	0.1	18.971	17.9	16.5613	14.0194	16.931	18.4355	17.2306	15.2903	15.4752	16.1602	15.8372	16.462	31.5419	30.66	31.5484	30.7935	34.0172	31.101	31.1042	31.171	32.4054	31.2501	31.0006	32.1197
Karnataka	Ballari	Kudligi	Hansi	A-1	2	No	Black		1	13	2015-16	0	10.45	19.25	56.4	13.2	10.45	29.7	75.65	69.6	29.7	86.1	88.85	17.2286	18.0786	21.0323	22.4467	18.6567	17.6536	19.5554	21.7395	20.5517	20.5192	20.7119	19.5856	33.0971	33.9071	37.2113	31.2733	31.5667	33.5021	35.5592	34.2423	31.42	34.7385	34.1306	33.3504
Karnataka	Koppal	Kushtagi	Kyadiguppa	A-1	2	No	Black		1	15	2015-16	18.4	1	0	0.8	0	19.4	1	0.8	0.8	19.4	1.8	0.8	21.7581	20.6167	18.7387	17.2323	21.0345	21.1874	19.6777	17.9855	19.1334	18.8625	19.0018	19.818	32.3774	30.4767	31.9032	30.7742	34.8862	31.427	31.1899	31.3387	32.8302	31.5858	31.0514	32.5212
Karnataka	Bidar	Bidar	Manhalli	A-1	2	No	Red		3	16.12	2015-16	71.3	0	0	0	0	71.3	0	0	0	71.3	0	0	22.5161	20.5067	19.1742	16.4632	18.5615	21.5114	19.8404	17.8187	17.5123	18.7147	18.0663	18.8454	33.9806	32.3667	33.3613	32.7053	35.8077	33.1737	32.864	33.0333	34.2565	33.2362	32.8111	33.9581
Karnataka	Koppal	Yelbarga	Kuknoor	JG-11	9	No	Black		1	17	2015-16	18.4	1	0	0.8	0	19.4	1	0.8	0.8	19.4	1.8	0.8	21.7581	20.6167	18.7387	17.2323	21.0345	21.1874	19.6777	17.9855	19.1334	18.8625	19.0018	19.818	32.3774	30.4767	31.9032	30.7742	34.8862	31.427	31.1899	31.3387	32.8302	31.5858	31.0514	32.5212
Karnataka	Vijayapur	Vijayapura	Vijayapura	JG-11	9	Trichoderma	Black		1	17.39	2015-16	97	0	0	0.2	0	97	0	0.2	0.2	97	0.2	0.2	20.3	17.4067	15.4839	14.0226	18.8897	18.8533	16.4453	14.7532	16.4561	15.6377	16.132	17.2552	33.3452	32.23	31.7097	31.0097	35	32.7876	31.9698	31.3597	33.0048	32.4283	31.6498	32.5731
Karnataka	Raichur	Lingasugur	Bhupur	JG-11	9	No	Red		3	18.35	2015-16	64.8	2.1	2.2	1.4	0	66.9	4.3	3.6	1.4	69.1	5.7	3.6	23.0935	21.0133	18.4903	17.7129	21.5655	22.0534	19.7518	18.1016	19.6392	19.0722	19.2562	20.444	33.3645	31.84	31.9677	31.1387	35.4069	32.6023	31.9039	31.5532	33.2728	32.3908	31.6488	32.8378
Karnataka	Bidar	Bhalki	Halahalli	A-1	2	No	Black		1	20.2	2015-16	71.3	0	0	0	0	71.3	0	0	0	71.3	0	0	22.5161	20.5067	19.1742	16.4632	18.5615	21.5114	19.8404	17.8187	17.5123	18.7147	18.0663	18.8454	33.9806	32.3667	33.3613	32.7053	35.8077	33.1737	32.864	33.0333	34.2565	33.2362	32.8111	33.9581
Karnataka	Raichur	Lingasugur	Hatti	JG-11	9	Carbendazim	Clay loamy		2	21.15	2015-16	64.8	2.1	2.2	1.4	0	66.9	4.3	3.6	1.4	69.1	5.7	3.6	23.0935	21.0133	18.4903	17.7129	21.5655	22.0534	19.7518	18.1016	19.6392	19.0722	19.2562	20.444	33.3645	31.84	31.9677	31.1387	35.4069	32.6023	31.9039	31.5532	33.2728	32.3908	31.6488	32.8378
Karnataka	Vijayapur	Vijayapura	Arakeri	JG-11	9	No	Black		1	21.45	2015-16	97	0	0	0.2	0	97	0	0.2	0.2	97	0.2	0.2	20.3	17.4067	15.4839	14.0226	18.8897	18.8533	16.4453	14.7532	16.4561	15.6377	16.132	17.2552	33.3452	32.23	31.7097	31.0097	35	32.7876	31.9698	31.3597	33.0048	32.4283	31.6498	32.5731
Karnataka	Ballari	Ballari	Kolagallu	JG-11	9	No	Clay loamy		2	21.53	2015-16	0	10.45	19.25	56.4	13.2	10.45	29.7	75.65	69.6	29.7	86.1	88.85	17.2286	18.0786	21.0323	22.4467	18.6567	17.6536	19.5554	21.7395	20.5517	20.5192	20.7119	19.5856	33.0971	33.9071	37.2113	31.2733	31.5667	33.5021	35.5592	34.2423	31.42	34.7385	34.1306	33.3504
Karnataka	Bidar	Bhalki	Godihiperga	A-1	2	Trichoderma	Clay loamy		2	22.8	2015-16	71.3	0	0	0	0	71.3	0	0	0	71.3	0	0	22.5161	20.5067	19.1742	16.4632	18.5615	21.5114	19.8404	17.8187	17.5123	18.7147	18.0663	18.8454	33.9806	32.3667	33.3613	32.7053	35.8077	33.1737	32.864	33.0333	34.2565	33.2362	32.8111	33.9581
Karnataka	Koppal	Koppal	Halagere	A-1	2	No	Black		1	23	2015-16	18.4	1	0	0.8	0	19.4	1	0.8	0.8	19.4	1.8	0.8	21.7581	20.6167	18.7387	17.2323	21.0345	21.1874	19.6777	17.9855	19.1334	18.8625	19.0018	19.818	32.3774	30.4767	31.9032	30.7742	34.8862	31.427	31.1899	31.3387	32.8302	31.5858	31.0514	32.5212
Karnataka	Bidar	Humanabad	Bachnal	JG-11	9	No	Red		3	23.55	2015-16	71.3	0	0	0	0	71.3	0	0	0	71.3	0	0	22.5161	20.5067	19.1742	16.4632	18.5615	21.5114	19.8404	17.8187	17.5123	18.7147	18.0663	18.8454	33.9806	32.3667	33.3613	32.7053	35.8077	33.1737	32.864	33.0333	34.2565	33.2362	32.8111	33.9581
Karnataka	Gulbarga	Jewargi	Ijeri	JG-11	9	No	Black		1	24.56	2015-16	26.4	0	0.8	0	0	26.4	0.8	0.8	0	27.2	0.8	0.8	22.771	21.31	19.1903	17.4323	21.2	22.0405	20.2502	18.3113	19.3161	19.3109	19.2742	20.2242	34.571	34.0633	33.7677	32.829	36.8414	34.3172	33.9155	33.2984	34.8352	34.134	33.5534	34.4794
Karnataka	Ballari	Ballari	Belagallu	JG-11	9	No	Black		1	24.59	2015-16	0	10.45	19.25	56.4	13.2	10.45	29.7	75.65	69.6	29.7	86.1	88.85	17.2286	18.0786	21.0323	22.4467	18.6567	17.6536	19.5554	21.7395	20.5517	20.5192	20.7119	19.5856	33.0971	33.9071	37.2113	31.2733	31.5667	33.5021	35.5592	34.2423	31.42	34.7385	34.1306	33.3504
Karnataka	Bidar	Humanabad	Chitguppa	JG-11	9	No	Red		3	25	2015-16	71.3	0	0	0	0	71.3	0	0	0	71.3	0	0	22.5161	20.5067	19.1742	16.4632	18.5615	21.5114	19.8404	17.8187	17.5123	18.7147	18.0663	18.8454	33.9806	32.3667	33.3613	32.7053	35.8077	33.1737	32.864	33.0333	34.2565	33.2362	32.8111	33.9581
Karnataka	Bidar	Humanabad	Sanahalliked	JG-11	9	Trichoderma	Red		3	25.35	2015-16	71.3	0	0	0	0	71.3	0	0	0	71.3	0	0	22.5161	20.5067	19.1742	16.4632	18.5615	21.5114	19.8404	17.8187	17.5123	18.7147	18.0663	18.8454	33.9806	32.3667	33.3613	32.7053	35.8077	33.1737	32.864	33.0333	34.2565	33.2362	32.8111	33.9581
Karnataka	Vijayapur	Vijayapura	Jalageri	A-1	2	No	Black		1	25.49	2015-16	97	0	0	0.2	0	97	0	0.2	0.2	97	0.2	0.2	20.3	17.4067	15.4839	14.0226	18.8897	18.8533	16.4453	14.7532	16.4561	15.6377	16.132	17.2552	33.3452	32.23	31.7097	31.0097	35	32.7876	31.9698	31.3597	33.0048	32.4283	31.6498	32.5731
Karnataka	Gulbarga	Kalaburgi	Kamalapur	JG-11	9	No	Black		1	26	2015-16	26.4	0	0.8	0	0	26.4	0.8	0.8	0	27.2	0.8	0.8	22.771	21.31	19.1903	17.4323	21.2	22.0405	20.2502	18.3113	19.3161	19.3109	19.2742	20.2242	34.571	34.0633	33.7677	32.829	36.8414	34.3172	33.9155	33.2984	34.8352	34.134	33.5534	34.4794
Karnataka	Raichur	Raichur	Kasbe camp	JG-11	9	No	Black		1	26	2015-16	64.8	2.1	2.2	1.4	0	66.9	4.3	3.6	1.4	69.1	5.7	3.6	23.0935	21.0133	18.4903	17.7129	21.5655	22.0534	19.7518	18.1016	19.6392	19.0722	19.2562	20.444	33.3645	31.84	31.9677	31.1387	35.4069	32.6023	31.9039	31.5532	33.2728	32.3908	31.6488	32.8378
Karnataka	Vijayapur	Muddebihal	Gangur	A-1	2	No	Black		1	26.25	2015-16	97	0	0	0.2	0	97	0	0.2	0.2	97	0.2	0.2	20.3	17.4067	15.4839	14.0226	18.8897	18.8533	16.4453	14.7532	16.4561	15.6377	16.132	17.2552	33.3452	32.23	31.7097	31.0097	35	32.7876	31.9698	31.3597	33.0048	32.4283	31.6498	32.5731
Karnataka	Raichur	Lingasugur	Honnahalli	A-1	2	No	Black		1	26.44	2015-16	64.8	2.1	2.2	1.4	0	66.9	4.3	3.6	1.4	69.1	5.7	3.6	23.0935	21.0133	18.4903	17.7129	21.5655	22.0534	19.7518	18.1016	19.6392	19.0722	19.2562	20.444	33.3645	31.84	31.9677	31.1387	35.4069	32.6023	31.9039	31.5532	33.2728	32.3908	31.6488	32.8378
Karnataka	Bidar	Bidar	Bidar	JG-11	9	Trichoderma	Black		1	26.75	2015-16	71.3	0	0	0	0	71.3	0	0	0	71.3	0	0	22.5161	20.5067	19.1742	16.4632	18.5615	21.5114	19.8404	17.8187	17.5123	18.7147	18.0663	18.8454	33.9806	32.3667	33.3613	32.7053	35.8077	33.1737	32.864	33.0333	34.2565	33.2362	32.8111	33.9581
Karnataka	Bidar	Bidar	Andura	A-1	2	Trichoderma	Black		1	28.23	2015-16	71.3	0	0	0	0	71.3	0	0	0	71.3	0	0	22.5161	20.5067	19.1742	16.4632	18.5615	21.5114	19.8404	17.8187	17.5123	18.7147	18.0663	18.8454	33.9806	32.3667	33.3613	32.7053	35.8077	33.1737	32.864	33.0333	34.2565	33.2362	32.8111	33.9581
Karnataka	Vijayapur	Sindagi	Sindagi	A-1	2	No	Black		1	29.5	2015-16	97	0	0	0.2	0	97	0	0.2	0.2	97	0.2	0.2	20.3	17.4067	15.4839	14.0226	18.8897	18.8533	16.4453	14.7532	16.4561	15.6377	16.132	17.2552	33.3452	32.23	31.7097	31.0097	35	32.7876	31.9698	31.3597	33.0048	32.4283	31.6498	32.5731
Karnataka	Gulbarga	Kalaburgi	Kadagancha	JG-11	9	No	Black		1	30.1	2015-16	26.4	0	0.8	0	0	26.4	0.8	0.8	0	27.2	0.8	0.8	22.771	21.31	19.1903	17.4323	21.2	22.0405	20.2502	18.3113	19.3161	19.3109	19.2742	20.2242	34.571	34.0633	33.7677	32.829	36.8414	34.3172	33.9155	33.2984	34.8352	34.134	33.5534	34.4794
Karnataka	Bidar	Bidar	Gadgi	A-1	2	No	Black		1	30.32	2015-16	71.3	0	0	0	0	71.3	0	0	0	71.3	0	0	22.5161	20.5067	19.1742	16.4632	18.5615	21.5114	19.8404	17.8187	17.5123	18.7147	18.0663	18.8454	33.9806	32.3667	33.3613	32.7053	35.8077	33.1737	32.864	33.0333	34.2565	33.2362	32.8111	33.9581
Karnataka	Raichur	Raichur	Kallur	A-1	2	No	Black		1	30.45	2015-16	64.8	2.1	2.2	1.4	0	66.9	4.3	3.6	1.4	69.1	5.7	3.6	23.0935	21.0133	18.4903	17.7129	21.5655	22.0534	19.7518	18.1016	19.6392	19.0722	19.2562	20.444	33.3645	31.84	31.9677	31.1387	35.4069	32.6023	31.9039	31.5532	33.2728	32.3908	31.6488	32.8378
Karnataka	Bidar	Humanabad	Humanabad	JG-11	9	No	Black		1	32.11	2015-16	71.3	0	0	0	0	71.3	0	0	0	71.3	0	0	22.5161	20.5067	19.1742	16.4632	18.5615	21.5114	19.8404	17.8187	17.5123	18.7147	18.0663	18.8454	33.9806	32.3667	33.3613	32.7053	35.8077	33.1737	32.864	33.0333	34.2565	33.2362	32.8111	33.9581
Karnataka	Raichur	Raichur	Raichur	MNK-1	11	Trichoderma	Clay loamy		2	32.15	2015-16	64.8	2.1	2.2	1.4	0	66.9	4.3	3.6	1.4	69.1	5.7	3.6	23.0935	21.0133	18.4903	17.7129	21.5655	22.0534	19.7518	18.1016	19.6392	19.0722	19.2562	20.444	33.3645	31.84	31.9677	31.1387	35.4069	32.6023	31.9039	31.5532	33.2728	32.3908	31.6488	32.8378
Karnataka	Gulbarga	Jewargi	Raddewadgi	MNK-1,JG-11	11	Trichoderma	Black		1	32.8	2015-16	26.4	0	0.8	0	0	26.4	0.8	0.8	0	27.2	0.8	0.8	22.771	21.31	19.1903	17.4323	21.2	22.0405	20.2502	18.3113	19.3161	19.3109	19.2742	20.2242	34.571	34.0633	33.7677	32.829	36.8414	34.3172	33.9155	33.2984	34.8352	34.134	33.5534	34.4794
Karnataka	Vijayapur	Sindagi	Golageri	A-1	2	No	Black		1	32.85	2015-16	97	0	0	0.2	0	97	0	0.2	0.2	97	0.2	0.2	20.3	17.4067	15.4839	14.0226	18.8897	18.8533	16.4453	14.7532	16.4561	15.6377	16.132	17.2552	33.3452	32.23	31.7097	31.0097	35	32.7876	31.9698	31.3597	33.0048	32.4283	31.6498	32.5731
Karnataka	Raichur	Devadurga	Masarakal	A-1	2	No	Black		1	32.89	2015-16	64.8	2.1	2.2	1.4	0	66.9	4.3	3.6	1.4	69.1	5.7	3.6	23.0935	21.0133	18.4903	17.7129	21.5655	22.0534	19.7518	18.1016	19.6392	19.0722	19.2562	20.444	33.3645	31.84	31.9677	31.1387	35.4069	32.6023	31.9039	31.5532	33.2728	32.3908	31.6488	32.8378
Karnataka	Gulbarga	Aland	Tadola	JG-11	9	No	Black		1	33	2015-16	26.4	0	0.8	0	0	26.4	0.8	0.8	0	27.2	0.8	0.8	22.771	21.31	19.1903	17.4323	21.2	22.0405	20.2502	18.3113	19.3161	19.3109	19.2742	20.2242	34.571	34.0633	33.7677	32.829	36.8414	34.3172	33.9155	33.2984	34.8352	34.134	33.5534	34.4794
Karnataka	Bidar	Bhalki	Madgatti	A-1	2	No	Black		1	34.2	2015-16	71.3	0	0	0	0	71.3	0	0	0	71.3	0	0	22.5161	20.5067	19.1742	16.4632	18.5615	21.5114	19.8404	17.8187	17.5123	18.7147	18.0663	18.8454	33.9806	32.3667	33.3613	32.7053	35.8077	33.1737	32.864	33.0333	34.2565	33.2362	32.8111	33.9581
Karnataka	Vijayapur	Muddebihal	Kuntoji	A-1	2	No	Clay loamy		2	34.35	2015-16	97	0	0	0.2	0	97	0	0.2	0.2	97	0.2	0.2	20.3	17.4067	15.4839	14.0226	18.8897	18.8533	16.4453	14.7532	16.4561	15.6377	16.132	17.2552	33.3452	32.23	31.7097	31.0097	35	32.7876	31.9698	31.3597	33.0048	32.4283	31.6498	32.5731
Karnataka	Raichur	Raichur	Kalmala	JG-11	9	No	Black		1	34.5	2015-16	64.8	2.1	2.2	1.4	0	66.9	4.3	3.6	1.4	69.1	5.7	3.6	23.0935	21.0133	18.4903	17.7129	21.5655	22.0534	19.7518	18.1016	19.6392	19.0722	19.2562	20.444	33.3645	31.84	31.9677	31.1387	35.4069	32.6023	31.9039	31.5532	33.2728	32.3908	31.6488	32.8378
Karnataka	Gulbarga	Aland	Khajuri	A-1	2	No	Black		1	35.2	2015-16	26.4	0	0.8	0	0	26.4	0.8	0.8	0	27.2	0.8	0.8	22.771	21.31	19.1903	17.4323	21.2	22.0405	20.2502	18.3113	19.3161	19.3109	19.2742	20.2242	34.571	34.0633	33.7677	32.829	36.8414	34.3172	33.9155	33.2984	34.8352	34.134	33.5534	34.4794
Karnataka	Gulbarga	Kalaburgi	Kalaburgi	JG-11	9	Trichoderma	Black		1	35.25	2015-16	26.4	0	0.8	0	0	26.4	0.8	0.8	0	27.2	0.8	0.8	22.771	21.31	19.1903	17.4323	21.2	22.0405	20.2502	18.3113	19.3161	19.3109	19.2742	20.2242	34.571	34.0633	33.7677	32.829	36.8414	34.3172	33.9155	33.2984	34.8352	34.134	33.5534	34.4794
Karnataka	Raichur	Raichur	Sirawar	A-1	2	No	Black		1	35.35	2015-16	64.8	2.1	2.2	1.4	0	66.9	4.3	3.6	1.4	69.1	5.7	3.6	23.0935	21.0133	18.4903	17.7129	21.5655	22.0534	19.7518	18.1016	19.6392	19.0722	19.2562	20.444	33.3645	31.84	31.9677	31.1387	35.4069	32.6023	31.9039	31.5532	33.2728	32.3908	31.6488	32.8378
Karnataka	Raichur	Devadurga	Kollur (M)	A-1	2	No	Black		1	35.56	2015-16	64.8	2.1	2.2	1.4	0	66.9	4.3	3.6	1.4	69.1	5.7	3.6	23.0935	21.0133	18.4903	17.7129	21.5655	22.0534	19.7518	18.1016	19.6392	19.0722	19.2562	20.444	33.3645	31.84	31.9677	31.1387	35.4069	32.6023	31.9039	31.5532	33.2728	32.3908	31.6488	32.8378
Karnataka	Gulbarga	Jewargi	Jewargi	JG-11	9	No	Black		1	35.65	2015-16	26.4	0	0.8	0	0	26.4	0.8	0.8	0	27.2	0.8	0.8	22.771	21.31	19.1903	17.4323	21.2	22.0405	20.2502	18.3113	19.3161	19.3109	19.2742	20.2242	34.571	34.0633	33.7677	32.829	36.8414	34.3172	33.9155	33.2984	34.8352	34.134	33.5534	34.4794
Karnataka	Raichur	Devadurga	Jalahalli	A-1	2	No	Black		1	36.44	2015-16	64.8	2.1	2.2	1.4	0	66.9	4.3	3.6	1.4	69.1	5.7	3.6	23.0935	21.0133	18.4903	17.7129	21.5655	22.0534	19.7518	18.1016	19.6392	19.0722	19.2562	20.444	33.3645	31.84	31.9677	31.1387	35.4069	32.6023	31.9039	31.5532	33.2728	32.3908	31.6488	32.8378
Karnataka	Gulbarga	Kalaburgi	Itga Khandal	A-1	2	No	Black		1	37.45	2015-16	26.4	0	0.8	0	0	26.4	0.8	0.8	0	27.2	0.8	0.8	22.771	21.31	19.1903	17.4323	21.2	22.0405	20.2502	18.3113	19.3161	19.3109	19.2742	20.2242	34.571	34.0633	33.7677	32.829	36.8414	34.3172	33.9155	33.2984	34.8352	34.134	33.5534	34.4794
Karnataka	Gulbarga	Jewargi	Andola	JG-11	9	No	Black		1	39.89	2015-16	26.4	0	0.8	0	0	26.4	0.8	0.8	0	27.2	0.8	0.8	22.771	21.31	19.1903	17.4323	21.2	22.0405	20.2502	18.3113	19.3161	19.3109	19.2742	20.2242	34.571	34.0633	33.7677	32.829	36.8414	34.3172	33.9155	33.2984	34.8352	34.134	33.5534	34.4794
Karnataka	Gulbarga	Jewargi	Nelogi	JG-11	9	No	Black		1	39.9	2015-16	26.4	0	0.8	0	0	26.4	0.8	0.8	0	27.2	0.8	0.8	22.771	21.31	19.1903	17.4323	21.2	22.0405	20.2502	18.3113	19.3161	19.3109	19.2742	20.2242	34.571	34.0633	33.7677	32.829	36.8414	34.3172	33.9155	33.2984	34.8352	34.134	33.5534	34.4794
Karnataka	Gulbarga	Aland	Aland	A-1	2	Trichoderma	Black		1	40	2015-16	26.4	0	0.8	0	0	26.4	0.8	0.8	0	27.2	0.8	0.8	22.771	21.31	19.1903	17.4323	21.2	22.0405	20.2502	18.3113	19.3161	19.3109	19.2742	20.2242	34.571	34.0633	33.7677	32.829	36.8414	34.3172	33.9155	33.2984	34.8352	34.134	33.5534	34.4794
Karnataka	Gulbarga	Kalaburgi	Sannur	JG-11	9	No	Black		1	42.33	2015-16	26.4	0	0.8	0	0	26.4	0.8	0.8	0	27.2	0.8	0.8	22.771	21.31	19.1903	17.4323	21.2	22.0405	20.2502	18.3113	19.3161	19.3109	19.2742	20.2242	34.571	34.0633	33.7677	32.829	36.8414	34.3172	33.9155	33.2984	34.8352	34.134	33.5534	34.4794
Karnataka	Vijayapur	Sindagi	Bableshwar	A-1	2	No	Black		1	45	2015-16	97	0	0	0.2	0	97	0	0.2	0.2	97	0.2	0.2	20.3	17.4067	15.4839	14.0226	18.8897	18.8533	16.4453	14.7532	16.4561	15.6377	16.132	17.2552	33.3452	32.23	31.7097	31.0097	35	32.7876	31.9698	31.3597	33.0048	32.4283	31.6498	32.5731
Karnataka	Raichur	Devadurga	Huvinahadgi	A-1	2	No	Black		1	45.23	2015-16	64.8	2.1	2.2	1.4	0	66.9	4.3	3.6	1.4	69.1	5.7	3.6	23.0935	21.0133	18.4903	17.7129	21.5655	22.0534	19.7518	18.1016	19.6392	19.0722	19.2562	20.444	33.3645	31.84	31.9677	31.1387	35.4069	32.6023	31.9039	31.5532	33.2728	32.3908	31.6488	32.8378
Karnataka	Gulbarga	Aland	Bhusnur	A-1	2	No	Black		1	45.55	2015-16	26.4	0	0.8	0	0	26.4	0.8	0.8	0	27.2	0.8	0.8	22.771	21.31	19.1903	17.4323	21.2	22.0405	20.2502	18.3113	19.3161	19.3109	19.2742	20.2242	34.571	34.0633	33.7677	32.829	36.8414	34.3172	33.9155	33.2984	34.8352	34.134	33.5534	34.4794
Maharashtra	Yavatmal	Vuttarana	Soybean	Desi	4	Yes		Rainfed	6	2.67	2013-15	3.8	39.6	6.2	251.8	2.8	43.4	45.8	258	254.6	49.6	297.6	260.8	21.0387	15.08	12.8258	12.0258	14.2786	18.0594	13.9529	12.4258	13.1522	13.3105	13.0434	14.7879	30.3032	29.1067	28.471	28.6065	30.9571	29.7049	28.7888	28.5387	29.7818	29.2936	28.728	29.3449
Maharashtra	Buldhana	Kaparkeda	Soybean	JG11	9	No		Rainfed	6	4	2013-15	0	0	41	39.3333	33.5	0	41	80.3333	72.8333	41	80.3333	113.833	21.1863	18.6267	14.5952	15.3758	18.5411	19.9065	16.6109	14.9855	16.9584	16.1992	16.1707	17.9411	31.2965	29.975	28.4048	29.8406	32.4536	30.6357	29.1899	29.1227	31.1471	29.8921	29.4068	30.233
Maharashtra	Amaravathi	Velora	Soybean	Desi	4	No		Rainfed	4	5.33	2013-15	107.2	0	0	0	0	107.2	0	0	0	107.2	0	0	18.7548	14.2467	11.3419	12.7871	15.95	16.5008	12.7943	12.0645	14.3685	12.7919	13.3597	15.0793	30.4194	29.9667	28.6	28.8903	31.0643	30.193	29.2833	28.7452	29.9773	29.662	29.1523	29.5182
Maharashtra	Osmanabad	Osmanabad	Ter	Vijay	12			Rainfed	6	10.01	2014-16	0	0	0.8	66.2	0	0	0.8	67	66.2	0.8	67	67	18.6742	15.3467	13.6419	13.1161	15.2444	17.0104	14.4943	13.379	14.1803	14.0349	14.0008	15.1237	31.9387	32.2833	31.8548	30.3677	32.2	32.111	32.0691	31.1113	31.2839	32.0256	31.502	31.4742
Maharashtra	Osmanabad	Osmanabad	Upla	Vijay	12			Rainfed	6	11.17	2014-16	0	0	0.8	66.2	0	0	0.8	67	66.2	0.8	67	67	18.6742	15.3467	13.6419	13.1161	15.2444	17.0104	14.4943	13.379	14.1803	14.0349	14.0008	15.1237	31.9387	32.2833	31.8548	30.3677	32.2	32.111	32.0691	31.1113	31.2839	32.0256	31.502	31.4742
Maharashtra	Osmanabad	Bhoom	Chinchola	Vijay	12			Rainfed	6	12.18	2014-16	0	0	0.8	66.2	0	0	0.8	67	66.2	0.8	67	67	18.6742	15.3467	13.6419	13.1161	15.2444	17.0104	14.4943	13.379	14.1803	14.0349	14.0008	15.1237	31.9387	32.2833	31.8548	30.3677	32.2	32.111	32.0691	31.1113	31.2839	32.0256	31.502	31.4742
Maharashtra	Osmanabad	Bhoom	Songiri	Vijay	12			Rainfed	6	13.13	2014-16	0	0	0.8	66.2	0	0	0.8	67	66.2	0.8	67	67	18.6742	15.3467	13.6419	13.1161	15.2444	17.0104	14.4943	13.379	14.1803	14.0349	14.0008	15.1237	31.9387	32.2833	31.8548	30.3677	32.2	32.111	32.0691	31.1113	31.2839	32.0256	31.502	31.4742
Maharashtra	Osmanabad	Kalamb	Ramwadgao	Virat	13			Rainfed	6	13.6	2014-16	0	0	0.8	66.2	0	0	0.8	67	66.2	0.8	67	67	18.6742	15.3467	13.6419	13.1161	15.2444	17.0104	14.4943	13.379	14.1803	14.0349	14.0008	15.1237	31.9387	32.2833	31.8548	30.3677	32.2	32.111	32.0691	31.1113	31.2839	32.0256	31.502	31.4742
Maharashtra	Osmanabad	Kalamb	Charatha	Virat	13			Rainfed	6	13.99	2014-16	0	0	0.8	66.2	0	0	0.8	67	66.2	0.8	67	67	18.6742	15.3467	13.6419	13.1161	15.2444	17.0104	14.4943	13.379	14.1803	14.0349	14.0008	15.1237	31.9387	32.2833	31.8548	30.3677	32.2	32.111	32.0691	31.1113	31.2839	32.0256	31.502	31.4742
Maharashtra	Osmanabad	Kalamb	Tandalwadi	Virat	13			Rainfed	6	14.2	2014-16	0	0	0.8	66.2	0	0	0.8	67	66.2	0.8	67	67	18.6742	15.3467	13.6419	13.1161	15.2444	17.0104	14.4943	13.379	14.1803	14.0349	14.0008	15.1237	31.9387	32.2833	31.8548	30.3677	32.2	32.111	32.0691	31.1113	31.2839	32.0256	31.502	31.4742
Maharashtra	Parbhani	Parbhani	Parbhani	BDN-797	3			Rainfed	6	16.6	2014-16	5.8	13	0	7.05	0.85	18.8	13	7.05	7.9	18.8	20.05	7.9	20.6516	17.43	14.3242	14.079	17.9797	19.0408	15.8771	14.2016	16.0294	15.2777	15.461	17.0332	35.2935	33.0667	31.4194	30.8952	35.2776	34.1801	32.243	31.1573	33.0864	33.2599	31.7937	32.5307
Maharashtra	Parbhani	Parbhani	Pokharni	BDN-797	3			Rainfed	6	17	2014-16	5.8	13	0	7.05	0.85	18.8	13	7.05	7.9	18.8	20.05	7.9	20.6516	17.43	14.3242	14.079	17.9797	19.0408	15.8771	14.2016	16.0294	15.2777	15.461	17.0332	35.2935	33.0667	31.4194	30.8952	35.2776	34.1801	32.243	31.1573	33.0864	33.2599	31.7937	32.5307
Maharashtra	Parbhani	Parbhani	Assola	Virat	13			Rainfed	6	17.3	2014-16	5.8	13	0	7.05	0.85	18.8	13	7.05	7.9	18.8	20.05	7.9	20.6516	17.43	14.3242	14.079	17.9797	19.0408	15.8771	14.2016	16.0294	15.2777	15.461	17.0332	35.2935	33.0667	31.4194	30.8952	35.2776	34.1801	32.243	31.1573	33.0864	33.2599	31.7937	32.5307
Maharashtra	Parbhani	Purna	Purna	Local	10			Rainfed	6	17.8	2014-16	5.8	13	0	7.05	0.85	18.8	13	7.05	7.9	18.8	20.05	7.9	20.6516	17.43	14.3242	14.079	17.9797	19.0408	15.8771	14.2016	16.0294	15.2777	15.461	17.0332	35.2935	33.0667	31.4194	30.8952	35.2776	34.1801	32.243	31.1573	33.0864	33.2599	31.7937	32.5307
Maharashtra	Parbhani	Manvat	Ambejao	Vijay	12			Rainfed	6	18	2014-16	5.8	13	0	7.05	0.85	18.8	13	7.05	7.9	18.8	20.05	7.9	20.6516	17.43	14.3242	14.079	17.9797	19.0408	15.8771	14.2016	16.0294	15.2777	15.461	17.0332	35.2935	33.0667	31.4194	30.8952	35.2776	34.1801	32.243	31.1573	33.0864	33.2599	31.7937	32.5307
Maharashtra	Parbhani	Manvat	Gunj	Digvijay	5			Rainfed	6	18.02	2014-16	5.8	13	0	7.05	0.85	18.8	13	7.05	7.9	18.8	20.05	7.9	20.6516	17.43	14.3242	14.079	17.9797	19.0408	15.8771	14.2016	16.0294	15.2777	15.461	17.0332	35.2935	33.0667	31.4194	30.8952	35.2776	34.1801	32.243	31.1573	33.0864	33.2599	31.7937	32.5307
Maharashtra	Parbhani	Gangakhed	Dharasur	Local	10			Rainfed	6	18.64	2014-16	5.8	13	0	7.05	0.85	18.8	13	7.05	7.9	18.8	20.05	7.9	20.6516	17.43	14.3242	14.079	17.9797	19.0408	15.8771	14.2016	16.0294	15.2777	15.461	17.0332	35.2935	33.0667	31.4194	30.8952	35.2776	34.1801	32.243	31.1573	33.0864	33.2599	31.7937	32.5307
Maharashtra	Parbhani	Gangakhed	Daithana	Digvijay	5			Rainfed	6	19	2014-16	5.8	13	0	7.05	0.85	18.8	13	7.05	7.9	18.8	20.05	7.9	20.6516	17.43	14.3242	14.079	17.9797	19.0408	15.8771	14.2016	16.0294	15.2777	15.461	17.0332	35.2935	33.0667	31.4194	30.8952	35.2776	34.1801	32.243	31.1573	33.0864	33.2599	31.7937	32.5307
Maharashtra	Buldhana	Mekar	Soybean	Desi	4	No		Rainfed	6	23.33	2013-15	0	0	41	39.3333	33.5	0	41	80.3333	72.8333	41	80.3333	113.833	21.1863	18.6267	14.5952	15.3758	18.5411	19.9065	16.6109	14.9855	16.9584	16.1992	16.1707	17.9411	31.2965	29.975	28.4048	29.8406	32.4536	30.6357	29.1899	29.1227	31.1471	29.8921	29.4068	30.233
Rajasthan	Jaipur			ICC-4951	6				7	41.11	2014-15	0	0	0	18.1	21.2	0	0	18.1	39.3	0	18.1	39.3	20.9028	14.8251	10.335	8.32903	13.65	17.864	12.5801	9.33203	10.9895	11.1631	10.7714	13.281	34.5948	29.3761	25.2948	21.7645	28.1214	31.9854	27.3354	23.5296	24.943	29.7552	25.4785	25.0602
Telangana	Medak	Patancheru	Pigeonpea	ICCV2	8	No		Rainfed	4	14.67	2013-15	143	0.5	4	127	0	143.5	4.5	131	127	147.5	131.5	131	21.5548	16.69	12.9452	13.7806	15.8259	19.1224	14.8176	13.3629	14.8033	14.4719	14.1839	16.243	30.6581	30.1533	30.0742	29.3903	32.9222	30.4057	30.1138	29.7323	31.1563	30.2952	29.8726	30.7956
												0.0883471	-0.498871	-0.234668	-0.354955	-0.164252	-0.0172869	-0.419183	-0.403273	-0.381643	-0.117323	-0.4661	-0.374291	0.341392	0.301273	0.195848	0.211387	0.472283	0.327441	0.246698	0.230033	0.348826	0.26814	0.320837	0.408506	0.404643	0.250833	0.123363	0.245592	0.391645	0.327328	0.173053	0.196926	0.323725	0.232067	0.219468	0.272287

## Sheet: Figure 1Complete data file
Figure 1 & S2: Data used for correlation analyses between DRR disease incidence and weather parameters
DRR_DI	RainF_Oct	RainF_Nov	RainF_Dec	RainF_Jan	RainF_Feb	RainF_OctNov	RainF_NovDec	RainF_DecJan	RainF_JanFeb	RainF_OctNovDec	RainF_NovDecJan	RainF_DecJanFeb	MinT_Oct	MinT_Nov	MinT_Dec	MinT_Jan	MinT_Feb	MinT_OctNov	MinT_NovDec	MinT_DecJan	MinT_JanFeb	MinT_OctNovDec	MinT_NovDecJan	MinT_DecJanFeb	MaxT_Oct	MaxT_Nov	MaxT_Dec	MaxT_Jan	MaxT_Feb	MaxT_OctNov	MaxT_NovDec	MaxT_DecJan	MaxT_JanFeb	MaxT_OctNovDec	MaxT_NovDecJan	MaxT_DecJanFeb	MaxT_DecJanFeb
40	26.4	0	0.8	0	0	26.4	0.8	0.8	0	27.2	0.8	0.8	22.77	21.31	19.19	17.43	21.2	22.04	20.25	18.31	19.32	19.31	19.27	20.22	34.57	34.06	33.77	32.83	36.84	34.32	33.92	33.3	34.84	34.13	33.55	34.48	34.48
45.55	26.4	0	0.8	0	0	26.4	0.8	0.8	0	27.2	0.8	0.8	22.77	21.31	19.19	17.43	21.2	22.04	20.25	18.31	19.32	19.31	19.27	20.22	34.57	34.06	33.77	32.83	36.84	34.32	33.92	33.3	34.84	34.13	33.55	34.48	34.48
35.2	26.4	0	0.8	0	0	26.4	0.8	0.8	0	27.2	0.8	0.8	22.77	21.31	19.19	17.43	21.2	22.04	20.25	18.31	19.32	19.31	19.27	20.22	34.57	34.06	33.77	32.83	36.84	34.32	33.92	33.3	34.84	34.13	33.55	34.48	34.48
33	26.4	0	0.8	0	0	26.4	0.8	0.8	0	27.2	0.8	0.8	22.77	21.31	19.19	17.43	21.2	22.04	20.25	18.31	19.32	19.31	19.27	20.22	34.57	34.06	33.77	32.83	36.84	34.32	33.92	33.3	34.84	34.13	33.55	34.48	34.48
24.59	0	10.45	19.25	56.4	13.2	10.45	29.7	75.65	69.6	29.7	86.1	88.85	17.23	18.08	21.03	22.45	18.66	17.65	19.56	21.74	20.55	20.52	20.71	19.59	33.1	33.91	37.21	31.27	31.57	33.5	35.56	34.24	31.42	34.74	34.13	33.35	33.35
20.2	71.3	0	0	0	0	71.3	0	0	0	71.3	0	0	22.52	20.51	19.17	16.46	18.56	21.51	19.84	17.82	17.51	18.71	18.07	18.85	33.98	32.37	33.36	32.71	35.81	33.17	32.86	33.03	34.26	33.24	32.81	33.96	33.96
34.2	71.3	0	0	0	0	71.3	0	0	0	71.3	0	0	22.52	20.51	19.17	16.46	18.56	21.51	19.84	17.82	17.51	18.71	18.07	18.85	33.98	32.37	33.36	32.71	35.81	33.17	32.86	33.03	34.26	33.24	32.81	33.96	33.96
28.23	71.3	0	0	0	0	71.3	0	0	0	71.3	0	0	22.52	20.51	19.17	16.46	18.56	21.51	19.84	17.82	17.51	18.71	18.07	18.85	33.98	32.37	33.36	32.71	35.81	33.17	32.86	33.03	34.26	33.24	32.81	33.96	33.96
30.32	71.3	0	0	0	0	71.3	0	0	0	71.3	0	0	22.52	20.51	19.17	16.46	18.56	21.51	19.84	17.82	17.51	18.71	18.07	18.85	33.98	32.37	33.36	32.71	35.81	33.17	32.86	33.03	34.26	33.24	32.81	33.96	33.96
26.75	71.3	0	0	0	0	71.3	0	0	0	71.3	0	0	22.52	20.51	19.17	16.46	18.56	21.51	19.84	17.82	17.51	18.71	18.07	18.85	33.98	32.37	33.36	32.71	35.81	33.17	32.86	33.03	34.26	33.24	32.81	33.96	33.96
32.89	64.8	2.1	2.2	1.4	0	66.9	4.3	3.6	1.4	69.1	5.7	3.6	23.09	21.01	18.49	17.71	21.57	22.05	19.75	18.1	19.64	19.07	19.26	20.44	33.36	31.84	31.97	31.14	35.41	32.6	31.9	31.55	33.27	32.39	31.65	32.84	32.84
36.44	64.8	2.1	2.2	1.4	0	66.9	4.3	3.6	1.4	69.1	5.7	3.6	23.09	21.01	18.49	17.71	21.57	22.05	19.75	18.1	19.64	19.07	19.26	20.44	33.36	31.84	31.97	31.14	35.41	32.6	31.9	31.55	33.27	32.39	31.65	32.84	32.84
35.56	64.8	2.1	2.2	1.4	0	66.9	4.3	3.6	1.4	69.1	5.7	3.6	23.09	21.01	18.49	17.71	21.57	22.05	19.75	18.1	19.64	19.07	19.26	20.44	33.36	31.84	31.97	31.14	35.41	32.6	31.9	31.55	33.27	32.39	31.65	32.84	32.84
45.23	64.8	2.1	2.2	1.4	0	66.9	4.3	3.6	1.4	69.1	5.7	3.6	23.09	21.01	18.49	17.71	21.57	22.05	19.75	18.1	19.64	19.07	19.26	20.44	33.36	31.84	31.97	31.14	35.41	32.6	31.9	31.55	33.27	32.39	31.65	32.84	32.84
8.23	88.1	20.3	0	0.1	0	108.4	20.3	0.1	0.1	108.4	20.4	0.1	18.97	17.9	16.56	14.02	16.93	18.44	17.23	15.29	15.48	16.16	15.84	16.46	31.54	30.66	31.55	30.79	34.02	31.1	31.1	31.17	32.41	31.25	31	32.12	32.12
32.11	71.3	0	0	0	0	71.3	0	0	0	71.3	0	0	22.52	20.51	19.17	16.46	18.56	21.51	19.84	17.82	17.51	18.71	18.07	18.85	33.98	32.37	33.36	32.71	35.81	33.17	32.86	33.03	34.26	33.24	32.81	33.96	33.96
35.65	26.4	0	0.8	0	0	26.4	0.8	0.8	0	27.2	0.8	0.8	22.77	21.31	19.19	17.43	21.2	22.04	20.25	18.31	19.32	19.31	19.27	20.22	34.57	34.06	33.77	32.83	36.84	34.32	33.92	33.3	34.84	34.13	33.55	34.48	34.48
39.89	26.4	0	0.8	0	0	26.4	0.8	0.8	0	27.2	0.8	0.8	22.77	21.31	19.19	17.43	21.2	22.04	20.25	18.31	19.32	19.31	19.27	20.22	34.57	34.06	33.77	32.83	36.84	34.32	33.92	33.3	34.84	34.13	33.55	34.48	34.48
24.56	26.4	0	0.8	0	0	26.4	0.8	0.8	0	27.2	0.8	0.8	22.77	21.31	19.19	17.43	21.2	22.04	20.25	18.31	19.32	19.31	19.27	20.22	34.57	34.06	33.77	32.83	36.84	34.32	33.92	33.3	34.84	34.13	33.55	34.48	34.48
39.9	26.4	0	0.8	0	0	26.4	0.8	0.8	0	27.2	0.8	0.8	22.77	21.31	19.19	17.43	21.2	22.04	20.25	18.31	19.32	19.31	19.27	20.22	34.57	34.06	33.77	32.83	36.84	34.32	33.92	33.3	34.84	34.13	33.55	34.48	34.48
32.8	26.4	0	0.8	0	0	26.4	0.8	0.8	0	27.2	0.8	0.8	22.77	21.31	19.19	17.43	21.2	22.04	20.25	18.31	19.32	19.31	19.27	20.22	34.57	34.06	33.77	32.83	36.84	34.32	33.92	33.3	34.84	34.13	33.55	34.48	34.48
37.45	26.4	0	0.8	0	0	26.4	0.8	0.8	0	27.2	0.8	0.8	22.77	21.31	19.19	17.43	21.2	22.04	20.25	18.31	19.32	19.31	19.27	20.22	34.57	34.06	33.77	32.83	36.84	34.32	33.92	33.3	34.84	34.13	33.55	34.48	34.48
35.25	26.4	0	0.8	0	0	26.4	0.8	0.8	0	27.2	0.8	0.8	22.77	21.31	19.19	17.43	21.2	22.04	20.25	18.31	19.32	19.31	19.27	20.22	34.57	34.06	33.77	32.83	36.84	34.32	33.92	33.3	34.84	34.13	33.55	34.48	34.48
30.1	26.4	0	0.8	0	0	26.4	0.8	0.8	0	27.2	0.8	0.8	22.77	21.31	19.19	17.43	21.2	22.04	20.25	18.31	19.32	19.31	19.27	20.22	34.57	34.06	33.77	32.83	36.84	34.32	33.92	33.3	34.84	34.13	33.55	34.48	34.48
42.33	26.4	0	0.8	0	0	26.4	0.8	0.8	0	27.2	0.8	0.8	22.77	21.31	19.19	17.43	21.2	22.04	20.25	18.31	19.32	19.31	19.27	20.22	34.57	34.06	33.77	32.83	36.84	34.32	33.92	33.3	34.84	34.13	33.55	34.48	34.48
26	26.4	0	0.8	0	0	26.4	0.8	0.8	0	27.2	0.8	0.8	22.77	21.31	19.19	17.43	21.2	22.04	20.25	18.31	19.32	19.31	19.27	20.22	34.57	34.06	33.77	32.83	36.84	34.32	33.92	33.3	34.84	34.13	33.55	34.48	34.48
23	18.4	1	0	0.8	0	19.4	1	0.8	0.8	19.4	1.8	0.8	21.76	20.62	18.74	17.23	21.03	21.19	19.68	17.99	19.13	18.86	19	19.82	32.38	30.48	31.9	30.77	34.89	31.43	31.19	31.34	32.83	31.59	31.05	32.52	32.52
9	0	10.45	19.25	56.4	13.2	10.45	29.7	75.65	69.6	29.7	86.1	88.85	17.23	18.08	21.03	22.45	18.66	17.65	19.56	21.74	20.55	20.52	20.71	19.59	33.1	33.91	37.21	31.27	31.57	33.5	35.56	34.24	31.42	34.74	34.13	33.35	33.35
13	0	10.45	19.25	56.4	13.2	10.45	29.7	75.65	69.6	29.7	86.1	88.85	17.23	18.08	21.03	22.45	18.66	17.65	19.56	21.74	20.55	20.52	20.71	19.59	33.1	33.91	37.21	31.27	31.57	33.5	35.56	34.24	31.42	34.74	34.13	33.35	33.35
15	18.4	1	0	0.8	0	19.4	1	0.8	0.8	19.4	1.8	0.8	21.76	20.62	18.74	17.23	21.03	21.19	19.68	17.99	19.13	18.86	19	19.82	32.38	30.48	31.9	30.77	34.89	31.43	31.19	31.34	32.83	31.59	31.05	32.52	32.52
10.23	18.4	1	0	0.8	0	19.4	1	0.8	0.8	19.4	1.8	0.8	21.76	20.62	18.74	17.23	21.03	21.19	19.68	17.99	19.13	18.86	19	19.82	32.38	30.48	31.9	30.77	34.89	31.43	31.19	31.34	32.83	31.59	31.05	32.52	32.52
26.44	64.8	2.1	2.2	1.4	0	66.9	4.3	3.6	1.4	69.1	5.7	3.6	23.09	21.01	18.49	17.71	21.57	22.05	19.75	18.1	19.64	19.07	19.26	20.44	33.36	31.84	31.97	31.14	35.41	32.6	31.9	31.55	33.27	32.39	31.65	32.84	32.84
26.25	97	0	0	0.2	0	97	0	0.2	0.2	97	0.2	0.2	20.3	17.41	15.48	14.02	18.89	18.85	16.45	14.75	16.46	15.64	16.13	17.26	33.35	32.23	31.71	31.01	35	32.79	31.97	31.36	33	32.43	31.65	32.57	32.57
10.23	88.1	20.3	0	0.1	0	108.4	20.3	0.1	0.1	108.4	20.4	0.1	18.97	17.9	16.56	14.02	16.93	18.44	17.23	15.29	15.48	16.16	15.84	16.46	31.54	30.66	31.55	30.79	34.02	31.1	31.1	31.17	32.41	31.25	31	32.12	32.12
6	88.1	20.3	0	0.1	0	108.4	20.3	0.1	0.1	108.4	20.4	0.1	18.97	17.9	16.56	14.02	16.93	18.44	17.23	15.29	15.48	16.16	15.84	16.46	31.54	30.66	31.55	30.79	34.02	31.1	31.1	31.17	32.41	31.25	31	32.12	32.12
12.35	88.1	20.3	0	0.1	0	108.4	20.3	0.1	0.1	108.4	20.4	0.1	18.97	17.9	16.56	14.02	16.93	18.44	17.23	15.29	15.48	16.16	15.84	16.46	31.54	30.66	31.55	30.79	34.02	31.1	31.1	31.17	32.41	31.25	31	32.12	32.12
11.15	88.1	20.3	0	0.1	0	108.4	20.3	0.1	0.1	108.4	20.4	0.1	18.97	17.9	16.56	14.02	16.93	18.44	17.23	15.29	15.48	16.16	15.84	16.46	31.54	30.66	31.55	30.79	34.02	31.1	31.1	31.17	32.41	31.25	31	32.12	32.12
30.45	64.8	2.1	2.2	1.4	0	66.9	4.3	3.6	1.4	69.1	5.7	3.6	23.09	21.01	18.49	17.71	21.57	22.05	19.75	18.1	19.64	19.07	19.26	20.44	33.36	31.84	31.97	31.14	35.41	32.6	31.9	31.55	33.27	32.39	31.65	32.84	32.84
35.35	64.8	2.1	2.2	1.4	0	66.9	4.3	3.6	1.4	69.1	5.7	3.6	23.09	21.01	18.49	17.71	21.57	22.05	19.75	18.1	19.64	19.07	19.26	20.44	33.36	31.84	31.97	31.14	35.41	32.6	31.9	31.55	33.27	32.39	31.65	32.84	32.84
34.5	64.8	2.1	2.2	1.4	0	66.9	4.3	3.6	1.4	69.1	5.7	3.6	23.09	21.01	18.49	17.71	21.57	22.05	19.75	18.1	19.64	19.07	19.26	20.44	33.36	31.84	31.97	31.14	35.41	32.6	31.9	31.55	33.27	32.39	31.65	32.84	32.84
26	64.8	2.1	2.2	1.4	0	66.9	4.3	3.6	1.4	69.1	5.7	3.6	23.09	21.01	18.49	17.71	21.57	22.05	19.75	18.1	19.64	19.07	19.26	20.44	33.36	31.84	31.97	31.14	35.41	32.6	31.9	31.55	33.27	32.39	31.65	32.84	32.84
29.5	97	0	0	0.2	0	97	0	0.2	0.2	97	0.2	0.2	20.3	17.41	15.48	14.02	18.89	18.85	16.45	14.75	16.46	15.64	16.13	17.26	33.35	32.23	31.71	31.01	35	32.79	31.97	31.36	33	32.43	31.65	32.57	32.57
32.85	97	0	0	0.2	0	97	0	0.2	0.2	97	0.2	0.2	20.3	17.41	15.48	14.02	18.89	18.85	16.45	14.75	16.46	15.64	16.13	17.26	33.35	32.23	31.71	31.01	35	32.79	31.97	31.36	33	32.43	31.65	32.57	32.57
45	97	0	0	0.2	0	97	0	0.2	0.2	97	0.2	0.2	20.3	17.41	15.48	14.02	18.89	18.85	16.45	14.75	16.46	15.64	16.13	17.26	33.35	32.23	31.71	31.01	35	32.79	31.97	31.36	33	32.43	31.65	32.57	32.57
11	0	10.45	19.25	56.4	13.2	10.45	29.7	75.65	69.6	29.7	86.1	88.85	17.23	18.08	21.03	22.45	18.66	17.65	19.56	21.74	20.55	20.52	20.71	19.59	33.1	33.91	37.21	31.27	31.57	33.5	35.56	34.24	31.42	34.74	34.13	33.35	33.35
25.49	97	0	0	0.2	0	97	0	0.2	0.2	97	0.2	0.2	20.3	17.41	15.48	14.02	18.89	18.85	16.45	14.75	16.46	15.64	16.13	17.26	33.35	32.23	31.71	31.01	35	32.79	31.97	31.36	33	32.43	31.65	32.57	32.57
17.39	97	0	0	0.2	0	97	0	0.2	0.2	97	0.2	0.2	20.3	17.41	15.48	14.02	18.89	18.85	16.45	14.75	16.46	15.64	16.13	17.26	33.35	32.23	31.71	31.01	35	32.79	31.97	31.36	33	32.43	31.65	32.57	32.57
21.45	97	0	0	0.2	0	97	0	0.2	0.2	97	0.2	0.2	20.3	17.41	15.48	14.02	18.89	18.85	16.45	14.75	16.46	15.64	16.13	17.26	33.35	32.23	31.71	31.01	35	32.79	31.97	31.36	33	32.43	31.65	32.57	32.57
17	18.4	1	0	0.8	0	19.4	1	0.8	0.8	19.4	1.8	0.8	21.76	20.62	18.74	17.23	21.03	21.19	19.68	17.99	19.13	18.86	19	19.82	32.38	30.48	31.9	30.77	34.89	31.43	31.19	31.34	32.83	31.59	31.05	32.52	32.52
21.53	0	10.45	19.25	56.4	13.2	10.45	29.7	75.65	69.6	29.7	86.1	88.85	17.23	18.08	21.03	22.45	18.66	17.65	19.56	21.74	20.55	20.52	20.71	19.59	33.1	33.91	37.21	31.27	31.57	33.5	35.56	34.24	31.42	34.74	34.13	33.35	33.35
22.8	71.3	0	0	0	0	71.3	0	0	0	71.3	0	0	22.52	20.51	19.17	16.46	18.56	21.51	19.84	17.82	17.51	18.71	18.07	18.85	33.98	32.37	33.36	32.71	35.81	33.17	32.86	33.03	34.26	33.24	32.81	33.96	33.96
12	18.4	1	0	0.8	0	19.4	1	0.8	0.8	19.4	1.8	0.8	21.76	20.62	18.74	17.23	21.03	21.19	19.68	17.99	19.13	18.86	19	19.82	32.38	30.48	31.9	30.77	34.89	31.43	31.19	31.34	32.83	31.59	31.05	32.52	32.52
21.15	64.8	2.1	2.2	1.4	0	66.9	4.3	3.6	1.4	69.1	5.7	3.6	23.09	21.01	18.49	17.71	21.57	22.05	19.75	18.1	19.64	19.07	19.26	20.44	33.36	31.84	31.97	31.14	35.41	32.6	31.9	31.55	33.27	32.39	31.65	32.84	32.84
34.35	97	0	0	0.2	0	97	0	0.2	0.2	97	0.2	0.2	20.3	17.41	15.48	14.02	18.89	18.85	16.45	14.75	16.46	15.64	16.13	17.26	33.35	32.23	31.71	31.01	35	32.79	31.97	31.36	33	32.43	31.65	32.57	32.57
32.15	64.8	2.1	2.2	1.4	0	66.9	4.3	3.6	1.4	69.1	5.7	3.6	23.09	21.01	18.49	17.71	21.57	22.05	19.75	18.1	19.64	19.07	19.26	20.44	33.36	31.84	31.97	31.14	35.41	32.6	31.9	31.55	33.27	32.39	31.65	32.84	32.84
16.12	71.3	0	0	0	0	71.3	0	0	0	71.3	0	0	22.52	20.51	19.17	16.46	18.56	21.51	19.84	17.82	17.51	18.71	18.07	18.85	33.98	32.37	33.36	32.71	35.81	33.17	32.86	33.03	34.26	33.24	32.81	33.96	33.96
2	88.1	20.3	0	0.1	0	108.4	20.3	0.1	0.1	108.4	20.4	0.1	18.97	17.9	16.56	14.02	16.93	18.44	17.23	15.29	15.48	16.16	15.84	16.46	31.54	30.66	31.55	30.79	34.02	31.1	31.1	31.17	32.41	31.25	31	32.12	32.12
5	88.1	20.3	0	0.1	0	108.4	20.3	0.1	0.1	108.4	20.4	0.1	18.97	17.9	16.56	14.02	16.93	18.44	17.23	15.29	15.48	16.16	15.84	16.46	31.54	30.66	31.55	30.79	34.02	31.1	31.1	31.17	32.41	31.25	31	32.12	32.12
25.35	71.3	0	0	0	0	71.3	0	0	0	71.3	0	0	22.52	20.51	19.17	16.46	18.56	21.51	19.84	17.82	17.51	18.71	18.07	18.85	33.98	32.37	33.36	32.71	35.81	33.17	32.86	33.03	34.26	33.24	32.81	33.96	33.96
25	71.3	0	0	0	0	71.3	0	0	0	71.3	0	0	22.52	20.51	19.17	16.46	18.56	21.51	19.84	17.82	17.51	18.71	18.07	18.85	33.98	32.37	33.36	32.71	35.81	33.17	32.86	33.03	34.26	33.24	32.81	33.96	33.96
23.55	71.3	0	0	0	0	71.3	0	0	0	71.3	0	0	22.52	20.51	19.17	16.46	18.56	21.51	19.84	17.82	17.51	18.71	18.07	18.85	33.98	32.37	33.36	32.71	35.81	33.17	32.86	33.03	34.26	33.24	32.81	33.96	33.96
18.35	64.8	2.1	2.2	1.4	0	66.9	4.3	3.6	1.4	69.1	5.7	3.6	23.09	21.01	18.49	17.71	21.57	22.05	19.75	18.1	19.64	19.07	19.26	20.44	33.36	31.84	31.97	31.14	35.41	32.6	31.9	31.55	33.27	32.39	31.65	32.84	32.84
11.21	88.1	20.3	0	0.1	0	108.4	20.3	0.1	0.1	108.4	20.4	0.1	18.97	17.9	16.56	14.02	16.93	18.44	17.23	15.29	15.48	16.16	15.84	16.46	31.54	30.66	31.55	30.79	34.02	31.1	31.1	31.17	32.41	31.25	31	32.12	32.12
4.81	0	10.45	19.25	56.4	13.2	10.45	29.7	75.65	69.6	29.7	86.1	88.85	17.23	18.08	21.03	22.45	18.66	17.65	19.56	21.74	20.55	20.52	20.71	19.59	33.1	33.91	37.21	31.27	31.57	33.5	35.56	34.24	31.42	34.74	34.13	33.35	33.35
8	18.4	1	0	0.8	0	19.4	1	0.8	0.8	19.4	1.8	0.8	21.76	20.62	18.74	17.23	21.03	21.19	19.68	17.99	19.13	18.86	19	19.82	32.38	30.48	31.9	30.77	34.89	31.43	31.19	31.34	32.83	31.59	31.05	32.52	32.52
10.7	3.95	0	0	0.46	0.74	3.95	0	0.46	1.2	3.95	0.46	1.2	19.57	12.17	9.47	8.87	12.07	15.87	10.82	9.17	10.47	10.17	10.14	12.27	26.94	25.02	23.48	22.83	26.82	25.98	24.25	23.16	24.82	25.15	23.78	24.38	24.38
12.18	0	0	0.8	66.2	0	0	0.8	67	66.2	0.8	67	67	18.67	15.35	13.64	13.12	15.24	17.01	14.49	13.38	14.18	14.03	14	15.12	31.94	32.28	31.85	30.37	32.2	32.11	32.07	31.11	31.28	32.03	31.5	31.47	31.47
13.13	0	0	0.8	66.2	0	0	0.8	67	66.2	0.8	67	67	18.67	15.35	13.64	13.12	15.24	17.01	14.49	13.38	14.18	14.03	14	15.12	31.94	32.28	31.85	30.37	32.2	32.11	32.07	31.11	31.28	32.03	31.5	31.47	31.47
2.67	88.85	6.85	1.05	0.1	0	95.7	7.9	1.15	0.1	96.75	8	1.15	23.08	20.02	17.48	17.95	19.59	21.55	18.75	17.72	18.77	18.49	18.34	19.7	33.1	31.52	30.87	31.78	34.46	32.31	31.2	31.32	33.12	31.83	31.39	32.37	32.37
19	5.8	13	0	7.05	0.85	18.8	13	7.05	7.9	18.8	20.05	7.9	20.65	17.43	14.32	14.08	17.98	19.04	15.88	14.2	16.03	15.28	15.46	17.03	35.29	33.07	31.42	30.9	35.28	34.18	32.24	31.16	33.09	33.26	31.79	32.53	32.53
18.64	5.8	13	0	7.05	0.85	18.8	13	7.05	7.9	18.8	20.05	7.9	20.65	17.43	14.32	14.08	17.98	19.04	15.88	14.2	16.03	15.28	15.46	17.03	35.29	33.07	31.42	30.9	35.28	34.18	32.24	31.16	33.09	33.26	31.79	32.53	32.53
13.6	0	0	0.8	66.2	0	0	0.8	67	66.2	0.8	67	67	18.67	15.35	13.64	13.12	15.24	17.01	14.49	13.38	14.18	14.03	14	15.12	31.94	32.28	31.85	30.37	32.2	32.11	32.07	31.11	31.28	32.03	31.5	31.47	31.47
13.99	0	0	0.8	66.2	0	0	0.8	67	66.2	0.8	67	67	18.67	15.35	13.64	13.12	15.24	17.01	14.49	13.38	14.18	14.03	14	15.12	31.94	32.28	31.85	30.37	32.2	32.11	32.07	31.11	31.28	32.03	31.5	31.47	31.47
14.2	0	0	0.8	66.2	0	0	0.8	67	66.2	0.8	67	67	18.67	15.35	13.64	13.12	15.24	17.01	14.49	13.38	14.18	14.03	14	15.12	31.94	32.28	31.85	30.37	32.2	32.11	32.07	31.11	31.28	32.03	31.5	31.47	31.47
4	0	0	41	39.33	33.5	0	41	80.33	72.83	41	80.33	113.83	21.19	18.63	14.6	15.38	18.54	19.91	16.61	14.99	16.96	16.2	16.17	17.94	31.3	29.98	28.4	29.84	32.45	30.64	29.19	29.12	31.15	29.89	29.41	30.23	30.23
6.67	64.7	4.05	2.9	0	0	68.75	6.95	2.9	0	71.65	6.95	2.9	22.89	20	17.86	18.15	18.96	21.45	18.93	18.01	18.56	18.67	18.33	19.52	32.97	31.48	30.7	31.52	34.26	32.23	31.09	31.11	32.89	31.72	31.23	32.16	32.16
18.02	5.8	13	0	7.05	0.85	18.8	13	7.05	7.9	18.8	20.05	7.9	20.65	17.43	14.32	14.08	17.98	19.04	15.88	14.2	16.03	15.28	15.46	17.03	35.29	33.07	31.42	30.9	35.28	34.18	32.24	31.16	33.09	33.26	31.79	32.53	32.53
18	5.8	13	0	7.05	0.85	18.8	13	7.05	7.9	18.8	20.05	7.9	20.65	17.43	14.32	14.08	17.98	19.04	15.88	14.2	16.03	15.28	15.46	17.03	35.29	33.07	31.42	30.9	35.28	34.18	32.24	31.16	33.09	33.26	31.79	32.53	32.53
23.33	0	0	41	39.33	33.5	0	41	80.33	72.83	41	80.33	113.83	21.19	18.63	14.6	15.38	18.54	19.91	16.61	14.99	16.96	16.2	16.17	17.94	31.3	29.98	28.4	29.84	32.45	30.64	29.19	29.12	31.15	29.89	29.41	30.23	30.23
10.01	0	0	0.8	66.2	0	0	0.8	67	66.2	0.8	67	67	18.67	15.35	13.64	13.12	15.24	17.01	14.49	13.38	14.18	14.03	14	15.12	31.94	32.28	31.85	30.37	32.2	32.11	32.07	31.11	31.28	32.03	31.5	31.47	31.47
11.17	0	0	0.8	66.2	0	0	0.8	67	66.2	0.8	67	67	18.67	15.35	13.64	13.12	15.24	17.01	14.49	13.38	14.18	14.03	14	15.12	31.94	32.28	31.85	30.37	32.2	32.11	32.07	31.11	31.28	32.03	31.5	31.47	31.47
16.6	5.8	13	0	7.05	0.85	18.8	13	7.05	7.9	18.8	20.05	7.9	20.65	17.43	14.32	14.08	17.98	19.04	15.88	14.2	16.03	15.28	15.46	17.03	35.29	33.07	31.42	30.9	35.28	34.18	32.24	31.16	33.09	33.26	31.79	32.53	32.53
17	5.8	13	0	7.05	0.85	18.8	13	7.05	7.9	18.8	20.05	7.9	20.65	17.43	14.32	14.08	17.98	19.04	15.88	14.2	16.03	15.28	15.46	17.03	35.29	33.07	31.42	30.9	35.28	34.18	32.24	31.16	33.09	33.26	31.79	32.53	32.53
17.3	5.8	13	0	7.05	0.85	18.8	13	7.05	7.9	18.8	20.05	7.9	20.65	17.43	14.32	14.08	17.98	19.04	15.88	14.2	16.03	15.28	15.46	17.03	35.29	33.07	31.42	30.9	35.28	34.18	32.24	31.16	33.09	33.26	31.79	32.53	32.53
14.67	143	0.5	4	127	0	143.5	4.5	131	127	147.5	131.5	131	21.55	16.69	12.95	13.78	15.83	19.12	14.82	13.36	14.8	14.47	14.18	16.24	30.66	30.15	30.07	29.39	32.92	30.41	30.11	29.73	31.16	30.3	29.87	30.8	30.8
17.8	5.8	13	0	7.05	0.85	18.8	13	7.05	7.9	18.8	20.05	7.9	20.65	17.43	14.32	14.08	17.98	19.04	15.88	14.2	16.03	15.28	15.46	17.03	35.29	33.07	31.42	30.9	35.28	34.18	32.24	31.16	33.09	33.26	31.79	32.53	32.53
6.67	39.85	11.05	13.05	2.05	4.1	50.9	24.1	15.1	6.15	63.95	26.15	19.2	22.77	21.31	19.19	17.43	21.2	22.04	20.25	18.31	19.32	19.31	19.27	20.22	34.57	34.06	33.77	32.83	36.84	34.32	33.92	33.3	34.84	34.13	33.55	34.48	34.48
5.33	107.2	0	0	0	0	107.2	0	0	0	107.2	0	0	18.75	14.25	11.34	12.79	15.95	16.5	12.79	12.06	14.37	12.79	13.36	15.08	30.42	29.97	28.6	28.89	31.06	30.19	29.28	28.75	29.98	29.66	29.15	29.52	29.52
2.67	3.8	39.6	6.2	251.8	2.8	43.4	45.8	258	254.6	49.6	297.6	260.8	21.04	15.08	12.83	12.03	14.28	18.06	13.95	12.43	13.15	13.31	13.04	14.79	30.3	29.11	28.47	28.61	30.96	29.7	28.79	28.54	29.78	29.29	28.73	29.34	29.34
7	29.4	4.2	76.7	11.8	97.5	33.6	80.9	88.5	109.3	110.3	92.7	186	19.91	13.98	8.37	6.43	10.18	16.94	11.18	7.4	8.3	9.6	8.33	11.18	31.26	27.26	21.15	16.65	20.89	29.26	24.2	18.9	18.77	26.56	21.69	19.56	19.56
16.25	46.6	0.34	68.2	8.8	112	46.94	68.54	77	120.8	115.14	77.34	189	19.09	13.09	7.19	6.18	9.72	16.09	10.14	6.68	7.95	8.82	7.7	10.66	31.73	28.86	22.1	17.08	21.51	30.29	25.48	19.59	19.29	27.56	22.68	20.23	20.23
15	47.6	0.34	68.2	8.8	112	47.94	68.54	77	120.8	116.14	77.34	189	19.09	13.09	7.19	6.18	9.72	16.09	10.14	6.68	7.95	8.82	7.7	10.66	31.73	28.86	22.1	17.08	21.51	30.29	25.48	19.59	19.29	27.56	22.68	20.23	20.23
16.5	47.6	0.34	68.2	8.8	112	47.94	68.54	77	120.8	116.14	77.34	189	19.09	13.09	7.19	6.18	9.72	16.09	10.14	6.68	7.95	8.82	7.7	10.66	31.73	28.86	22.1	17.08	21.51	30.29	25.48	19.59	19.29	27.56	22.68	20.23	20.23
15	0.95	0.04	0.57	0	37.6	0.99	0.61	0	37.6	1.56	0.61	37.6	6.69	1.39	-3.83	20.07	21.45	4.04	-1.22	8.12	20.76	5.88	12.57	15.19	25.81	20.62	12.97	30.98	32.29	23.22	16.8	21.98	31.64	19.8	21.53	25.42	25.42
35.25	0.95	0.04	0.57	0	37.6	0.99	0.61	0	37.6	1.56	0.61	37.6	6.69	1.39	-3.83	20.07	21.45	4.04	-1.22	8.12	20.76	5.88	12.57	15.19	25.81	20.62	12.97	30.98	32.29	23.22	16.8	21.98	31.64	19.8	21.53	25.42	25.42
18.25	29.9	24.5	52.9	0.4	5	54.4	77.4	53.3	5.4	107.3	77.8	58.3	18.82	15.61	9.3	7.29	11.57	17.22	12.46	8.3	9.43	10.73	9.39	12.02	29.33	26.7	22.33	22.85	27.04	28.01	24.52	22.59	24.95	26.12	23.96	24.08	24.08
41.11	0	0	0	18.1	21.2	0	0	18.1	39.3	0	18.1	39.3	20.9	14.83	10.34	8.33	13.65	17.86	12.58	9.33	10.99	11.16	10.77	13.28	34.59	29.38	25.29	21.76	28.12	31.99	27.34	23.53	24.94	29.76	25.48	25.06	25.06
38.56	31.5	1.2	0	0	4.4	32.7	1.2	0	4.4	32.7	1.2	4.4	21.57	16.08	9.02	9.31	12.8	18.82	12.55	9.16	11.05	11.47	10.37	13.64	36.19	30.66	25.71	25.76	27.87	33.43	28.18	25.74	26.82	30.85	27.38	26.45	26.45

## Sheet: Figure 1 Correlation coeffcient
Figure S2a: Correlation Coefficient between DRR and weather parameters for data from literature in Table S1
	DRR_DI	RainF_Oct	RainF_Nov	RainF_Dec	RainF_Jan	RainF_Feb	RainF_OctNov	RainF_NovDec	RainF_DecJan	RainF_JanFeb	RainF_OctNovDec	RainF_NovDecJan	RainF_DecJanFeb	MinT_Oct	MinT_Nov	MinT_Dec	MinT_Jan	MinT_Feb	MinT_OctNov	MinT_NovDec	MinT_DecJan	MinT_JanFeb	MinT_OctNovDec	MinT_NovDecJan	MinT_DecJanFeb	MaxT_Oct	MaxT_Nov	MaxT_Dec	MaxT_Jan	MaxT_Feb	MaxT_OctNov	MaxT_NovDec	MaxT_DecJan	MaxT_JanFeb	MaxT_OctNovDec	MaxT_NovDecJan	MaxT_DecJanFeb
DRR_DI	1	0.0921804	-0.490209	-0.232569	-0.350976	-0.160568	-0.0112892	-0.413215	-0.398554	-0.376122	-0.109597	-0.45984	-0.369146	0.344195	0.298449	0.178113	0.191409	0.436562	0.327687	0.23526	0.206954	0.319567	0.250305	0.291167	0.382333	0.427154	0.25703	0.116273	0.23408	0.363589	0.343979	0.171499	0.185725	0.3033	0.2387	0.212225	0.254235
RainF_Oct	0.0921804	1	-0.0207909	-0.165908	-0.319204	-0.141099	0.978185	-0.155817	-0.343565	-0.339408	0.881271	-0.324424	-0.319364	0.266847	0.221757	0.157799	-0.110553	0.0645614	0.248739	0.18941	0.0455462	-0.0303642	0.109662	0.0545998	0.0732293	0.000711171	-0.00797039	0.0715315	0.0946162	0.186749	-0.00458845	0.0428656	0.08955	0.142681	0.0354846	0.0673827	0.126725
RainF_Nov	-0.490209	-0.0207909	1	0.0482094	0.315384	-0.0911135	0.187355	0.465208	0.293091	0.210777	0.202709	0.45324	0.181886	-0.217441	-0.107137	-0.0212369	-0.104387	-0.247478	-0.159994	-0.059825	-0.0648683	-0.178763	-0.0829418	-0.126217	-0.205226	-0.134818	-0.0711123	0.0234222	-0.0519324	-0.0974916	-0.102856	-0.0117191	-0.0115903	-0.0755459	-0.0408489	-0.0280905	-0.0417076
RainF_Dec	-0.232569	-0.165908	0.0482094	1	0.119786	0.883403	-0.152988	0.906599	0.509144	0.576121	0.275189	0.48333	0.762023	-0.180977	-0.274868	-0.337704	-0.414813	-0.578755	-0.240217	-0.315893	-0.418227	-0.514042	-0.390814	-0.492614	-0.503153	-0.255527	-0.28782	-0.417843	-0.780799	-0.798492	-0.284593	-0.378478	-0.63825	-0.801656	-0.367768	-0.569873	-0.717777
RainF_Jan	-0.350976	-0.319204	0.315384	0.119786	1	0.0317765	-0.248088	0.239403	0.91547	0.841602	-0.190559	0.910306	0.703594	-0.212598	-0.238034	-0.0976608	-0.0420975	-0.324827	-0.23348	-0.162409	-0.0827138	-0.181768	-0.141644	-0.164187	-0.235681	-0.247272	-0.0107832	0.0513409	-0.0942835	-0.265701	-0.118181	0.0295922	-0.0157708	-0.182903	-0.0336009	-0.0149642	-0.102528
RainF_Feb	-0.160568	-0.141099	-0.0911135	0.883403	0.0317765	1	-0.157563	0.744405	0.385102	0.566569	0.221299	0.343048	0.718461	-0.324157	-0.475563	-0.543948	-0.457644	-0.569336	-0.420639	-0.523575	-0.56999	-0.533441	-0.567809	-0.602	-0.589057	-0.308417	-0.437489	-0.604048	-0.819352	-0.814862	-0.39604	-0.555159	-0.76927	-0.829592	-0.523778	-0.711116	-0.81445
RainF_OctNov	-0.0112892	0.978185	0.187355	-0.152988	-0.248088	-0.157563	1	-0.0564283	-0.276655	-0.289674	0.907972	-0.224572	-0.275984	0.216997	0.195616	0.150625	-0.130308	0.0120104	0.211144	0.173666	0.0312709	-0.0669768	0.0905093	0.0274189	0.0293058	-0.0273141	-0.0226068	0.0751467	0.0821702	0.163224	-0.0258799	0.0396806	0.085575	0.124488	0.0263761	0.0603671	0.115842
RainF_NovDec	-0.413215	-0.155817	0.465208	0.906599	0.239403	0.744405	-0.0564283	1	0.575046	0.599627	0.329522	0.619829	0.752173	-0.252253	-0.288861	-0.308256	-0.411723	-0.617467	-0.280482	-0.30523	-0.398052	-0.531085	-0.381393	-0.489895	-0.532615	-0.283415	-0.285119	-0.36041	-0.71391	-0.748838	-0.29567	-0.34037	-0.570534	-0.74237	-0.343186	-0.516908	-0.653737
RainF_DecJan	-0.398554	-0.343565	0.293091	0.509144	0.91547	0.385102	-0.276655	0.575046	1	0.96284	-0.0532535	0.985081	0.918602	-0.256085	-0.316246	-0.220144	-0.204966	-0.516378	-0.298184	-0.267354	-0.240503	-0.366216	-0.280162	-0.341534	-0.407862	-0.316695	-0.124572	-0.12348	-0.398158	-0.553729	-0.216404	-0.126326	-0.271517	-0.483333	-0.176744	-0.242914	-0.379134
RainF_JanFeb	-0.376122	-0.339408	0.210777	0.576121	0.841602	0.566569	-0.289674	0.599627	0.96284	1	-0.0375191	0.935858	0.9683	-0.350438	-0.453223	-0.374448	-0.282004	-0.57545	-0.419789	-0.41682	-0.376198	-0.438112	-0.423604	-0.460665	-0.512612	-0.370518	-0.245297	-0.284084	-0.520485	-0.65938	-0.311441	-0.275596	-0.428694	-0.599079	-0.310736	-0.396604	-0.524632
RainF_OctNovDec	-0.109597	0.881271	0.202709	0.275189	-0.190559	0.221299	0.907972	0.329522	-0.0532535	-0.0375191	1	-0.013531	0.0546255	0.134366	0.0737533	0.00334081	-0.30266	-0.233721	0.103552	0.0350036	-0.146916	-0.283123	-0.0776625	-0.182205	-0.184838	-0.134922	-0.144035	-0.104069	-0.251138	-0.179787	-0.145851	-0.12188	-0.187381	-0.218813	-0.130282	-0.182911	-0.191657
RainF_NovDecJan	-0.45984	-0.324424	0.45324	0.48333	0.910306	0.343048	-0.224572	0.619829	0.985081	0.935858	-0.013531	1	0.88935	-0.279374	-0.31554	-0.210353	-0.209556	-0.525785	-0.308287	-0.261395	-0.236556	-0.373332	-0.277083	-0.341561	-0.417559	-0.320684	-0.130271	-0.112159	-0.380567	-0.534005	-0.221573	-0.121194	-0.255984	-0.464327	-0.173469	-0.23247	-0.361577
RainF_DecJanFeb	-0.369146	-0.319364	0.181886	0.762023	0.703594	0.718461	-0.275984	0.752173	0.918602	0.9683	0.0546255	0.88935	1	-0.331818	-0.441995	-0.398846	-0.350451	-0.632988	-0.404862	-0.425705	-0.425342	-0.504441	-0.454299	-0.515196	-0.559645	-0.370759	-0.281227	-0.351726	-0.650946	-0.766276	-0.332692	-0.332937	-0.534051	-0.719527	-0.357499	-0.487591	-0.634508
MinT_Oct	0.344195	0.266847	-0.217441	-0.180977	-0.212598	-0.324157	0.216997	-0.252253	-0.256085	-0.350438	0.134366	-0.279374	-0.331818	1	0.886615	0.685529	0.0248548	0.303167	0.964079	0.788106	0.446512	0.161283	0.624199	0.426562	0.504878	0.691637	0.612466	0.541839	0.226001	0.425082	0.671312	0.579871	0.437492	0.330302	0.633073	0.501535	0.450128
MinT_Nov	0.298449	0.221757	-0.107137	-0.274868	-0.238034	-0.475563	0.195616	-0.288861	-0.316246	-0.453223	0.0737533	-0.31554	-0.441995	0.886615	1	0.925836	0.37993	0.526988	0.977615	0.976315	0.773547	0.469248	0.894469	0.739585	0.755455	0.713366	0.766672	0.801138	0.493203	0.606905	0.771464	0.805706	0.72588	0.558421	0.821771	0.765572	0.71296
MinT_Dec	0.178113	0.157799	-0.0212369	-0.337704	-0.0976608	-0.543948	0.150625	-0.308256	-0.220144	-0.374448	0.00334081	-0.210353	-0.398846	0.685529	0.925836	1	0.571286	0.544153	0.843436	0.985673	0.914722	0.584904	0.968171	0.849646	0.795414	0.629248	0.814835	0.939041	0.607507	0.617631	0.761539	0.913214	0.865506	0.621887	0.889667	0.886355	0.813572
MinT_Jan	0.191409	-0.110553	-0.104387	-0.414813	-0.0420975	-0.457644	-0.130308	-0.411723	-0.204966	-0.282004	-0.30266	-0.209556	-0.350451	0.0248548	0.37993	0.571286	1	0.824413	0.229319	0.496627	0.85422	0.961365	0.735222	0.893286	0.855428	0.187901	0.359026	0.547257	0.764734	0.632376	0.295436	0.489174	0.707985	0.70938	0.441526	0.643054	0.709369
MinT_Feb	0.436562	0.0645614	-0.247478	-0.578755	-0.324827	-0.569336	0.0120104	-0.617467	-0.516378	-0.57545	-0.233721	-0.525785	-0.632988	0.303167	0.526988	0.544153	0.824413	1	0.440536	0.546756	0.75061	0.948365	0.713525	0.871887	0.927142	0.326754	0.354866	0.456637	0.80528	0.851165	0.356127	0.428786	0.67357	0.840925	0.424676	0.615261	0.760636
MinT_OctNov	0.327687	0.248739	-0.159994	-0.240217	-0.23348	-0.420639	0.211144	-0.280482	-0.298184	-0.419789	0.103552	-0.308287	-0.404862	0.964079	0.977615	0.843436	0.229319	0.440536	1	0.919136	0.647201	0.342744	0.797524	0.618657	0.663434	0.72404	0.718715	0.706397	0.386002	0.541945	0.748195	0.726311	0.615755	0.470944	0.75971	0.667661	0.614133
MinT_NovDec	0.23526	0.18941	-0.059825	-0.315893	-0.162409	-0.523575	0.173666	-0.30523	-0.267354	-0.41682	0.0350036	-0.261395	-0.425705	0.788106	0.976315	0.985673	0.496627	0.546756	0.919136	1	0.868896	0.544301	0.95346	0.816498	0.792533	0.678818	0.808711	0.895129	0.567842	0.624448	0.780405	0.882408	0.819415	0.605214	0.876142	0.84909	0.783928
MinT_DecJan	0.206954	0.0455462	-0.0648683	-0.418227	-0.0827138	-0.56999	0.0312709	-0.398052	-0.240503	-0.376198	-0.146916	-0.236556	-0.425342	0.446512	0.773547	0.914722	0.85422	0.75061	0.647201	0.868896	1	0.843837	0.975276	0.978018	0.925035	0.491001	0.692748	0.864199	0.761429	0.70268	0.627703	0.819204	0.896827	0.743288	0.780825	0.878019	0.864644
MinT_JanFeb	0.319567	-0.0303642	-0.178763	-0.514042	-0.181768	-0.533441	-0.0669768	-0.531085	-0.366216	-0.438112	-0.283123	-0.373332	-0.504441	0.161283	0.469248	0.584904	0.961365	0.948365	0.342744	0.544301	0.843837	1	0.759105	0.924698	0.930299	0.264204	0.373947	0.528915	0.820378	0.768499	0.338853	0.482828	0.72452	0.806685	0.454095	0.659777	0.767639
MinT_OctNovDec	0.250305	0.109662	-0.0829418	-0.390814	-0.141644	-0.567809	0.0905093	-0.381393	-0.280162	-0.423604	-0.0776625	-0.277083	-0.454299	0.624199	0.894469	0.968171	0.735222	0.713525	0.797524	0.95346	0.975276	0.759105	1	0.947981	0.916171	0.595464	0.756275	0.889067	0.709126	0.707429	0.712114	0.858985	0.885816	0.719121	0.837566	0.886444	0.858629
MinT_NovDecJan	0.291167	0.0545998	-0.126217	-0.492614	-0.164187	-0.602	0.0274189	-0.489895	-0.341534	-0.460665	-0.182205	-0.341561	-0.515196	0.426562	0.739585	0.849646	0.893286	0.871887	0.618657	0.816498	0.978018	0.924698	0.947981	1	0.978164	0.466879	0.625221	0.784494	0.81843	0.789383	0.577427	0.742321	0.877164	0.81624	0.712575	0.84479	0.880808
MinT_DecJanFeb	0.382333	0.0732293	-0.205226	-0.503153	-0.235681	-0.589057	0.0293058	-0.532615	-0.407862	-0.512612	-0.184838	-0.417559	-0.559645	0.504878	0.755455	0.795414	0.855428	0.927142	0.663434	0.792533	0.925035	0.930299	0.916171	0.978164	1	0.493176	0.578399	0.697296	0.804087	0.823475	0.562001	0.668265	0.817594	0.826254	0.65841	0.786253	0.851196
MaxT_Oct	0.427154	0.000711171	-0.134818	-0.255527	-0.247272	-0.308417	-0.0273141	-0.283415	-0.316695	-0.370518	-0.134922	-0.320684	-0.370759	0.691637	0.713366	0.629248	0.187901	0.326754	0.72404	0.678818	0.491001	0.264204	0.595464	0.466879	0.493176	1	0.855023	0.662205	0.362503	0.482146	0.952682	0.748536	0.577644	0.428688	0.842039	0.674335	0.566883
MaxT_Nov	0.25703	-0.00797039	-0.0711123	-0.28782	-0.0107832	-0.437489	-0.0226068	-0.285119	-0.124572	-0.245297	-0.144035	-0.130271	-0.281227	0.612466	0.766672	0.814835	0.359026	0.354866	0.718715	0.808711	0.692748	0.373947	0.756275	0.625221	0.578399	0.855023	1	0.908175	0.521409	0.536053	0.972198	0.96248	0.804329	0.536725	0.982112	0.888287	0.742815
MaxT_Dec	0.116273	0.0715315	0.0234222	-0.417843	0.0513409	-0.604048	0.0751467	-0.36041	-0.12348	-0.284084	-0.104069	-0.112159	-0.351726	0.541839	0.801138	0.939041	0.547257	0.456637	0.706397	0.895129	0.864199	0.528915	0.889067	0.784494	0.697296	0.662205	0.908175	1	0.659568	0.616295	0.831136	0.987685	0.928038	0.647601	0.957935	0.959494	0.856394
MaxT_Jan	0.23408	0.0946162	-0.0519324	-0.780799	-0.0942835	-0.819352	0.0821702	-0.71391	-0.398158	-0.520485	-0.251138	-0.380567	-0.650946	0.226001	0.493203	0.607507	0.764734	0.80528	0.386002	0.567842	0.761429	0.820378	0.709126	0.81843	0.804087	0.362503	0.521409	0.659568	1	0.939789	0.469646	0.622581	0.892081	0.984866	0.590936	0.82847	0.942774
MaxT_Feb	0.363589	0.186749	-0.0974916	-0.798492	-0.265701	-0.814862	0.163224	-0.748838	-0.553729	-0.65938	-0.179787	-0.534005	-0.766276	0.425082	0.606905	0.617631	0.632376	0.851165	0.541945	0.624448	0.70268	0.768499	0.707429	0.789383	0.823475	0.482146	0.536053	0.616295	0.939789	1	0.532397	0.599885	0.836188	0.984797	0.600365	0.789116	0.924652
MaxT_OctNov	0.343979	-0.00458845	-0.102856	-0.284593	-0.118181	-0.39604	-0.0258799	-0.29567	-0.216404	-0.311441	-0.145851	-0.221573	-0.332692	0.671312	0.771464	0.761539	0.295436	0.356127	0.748195	0.780405	0.627703	0.338853	0.712114	0.577427	0.562001	0.952682	0.972198	0.831136	0.469646	0.532397	1	0.902011	0.732333	0.508588	0.955756	0.825186	0.691569
MaxT_NovDec	0.171499	0.0428656	-0.0117191	-0.378478	0.0295922	-0.555159	0.0396806	-0.34037	-0.126326	-0.275596	-0.12188	-0.121194	-0.332937	0.579871	0.805706	0.913214	0.489174	0.428786	0.726311	0.882408	0.819204	0.482828	0.858985	0.742321	0.668265	0.748536	0.96248	0.987685	0.622581	0.599885	0.902011	1	0.902291	0.620491	0.987979	0.954046	0.832842
MaxT_DecJan	0.185725	0.08955	-0.0115903	-0.63825	-0.0157708	-0.76927	0.085575	-0.570534	-0.271517	-0.428694	-0.187381	-0.255984	-0.534051	0.437492	0.72588	0.865506	0.707985	0.67357	0.615755	0.819415	0.896827	0.72452	0.885816	0.877164	0.817594	0.577644	0.804329	0.928038	0.892081	0.836188	0.732333	0.902291	1	0.877367	0.868702	0.987377	0.982036
MaxT_JanFeb	0.3033	0.142681	-0.0755459	-0.801656	-0.182903	-0.829592	0.124488	-0.74237	-0.483333	-0.599079	-0.218813	-0.464327	-0.719527	0.330302	0.558421	0.621887	0.70938	0.840925	0.470944	0.605214	0.743288	0.806685	0.719121	0.81624	0.826254	0.428688	0.536725	0.647601	0.984866	0.984797	0.508588	0.620491	0.877367	1	0.604664	0.82115	0.948029
MaxT_OctNovDec	0.2387	0.0354846	-0.0408489	-0.367768	-0.0336009	-0.523778	0.0263761	-0.343186	-0.176744	-0.310736	-0.130282	-0.173469	-0.357499	0.633073	0.821771	0.889667	0.441526	0.424676	0.75971	0.876142	0.780825	0.454095	0.837566	0.712575	0.65841	0.842039	0.982112	0.957935	0.590936	0.600365	0.955756	0.987979	0.868702	0.604664	1	0.933289	0.809675
MaxT_NovDecJan	0.212225	0.0673827	-0.0280905	-0.569873	-0.0149642	-0.711116	0.0603671	-0.516908	-0.242914	-0.396604	-0.182911	-0.23247	-0.487591	0.501535	0.765572	0.886355	0.643054	0.615261	0.667661	0.84909	0.878019	0.659777	0.886444	0.84479	0.786253	0.674335	0.888287	0.959494	0.82847	0.789116	0.825186	0.954046	0.987377	0.82115	0.933289	1	0.957051
MaxT_DecJanFeb	0.254235	0.126725	-0.0417076	-0.717777	-0.102528	-0.81445	0.115842	-0.653737	-0.379134	-0.524632	-0.191657	-0.361577	-0.634508	0.450128	0.71296	0.813572	0.709369	0.760636	0.614133	0.783928	0.864644	0.767639	0.858629	0.880808	0.851196	0.566883	0.742815	0.856394	0.942774	0.924652	0.691569	0.832842	0.982036	0.948029	0.809675	0.957051	1
p-Value
	DRR_DI	RainF_Oct	RainF_Nov	RainF_Dec	RainF_Jan	RainF_Feb	RainF_OctNov	RainF_NovDec	RainF_DecJan	RainF_JanFeb	RainF_OctNovDec	RainF_NovDecJan	RainF_DecJanFeb	MinT_Oct	MinT_Nov	MinT_Dec	MinT_Jan	MinT_Feb	MinT_OctNov	MinT_NovDec	MinT_DecJan	MinT_JanFeb	MinT_OctNovDec	MinT_NovDecJan	MinT_DecJanFeb	MaxT_Oct	MaxT_Nov	MaxT_Dec	MaxT_Jan	MaxT_Feb	MaxT_OctNov	MaxT_NovDec	MaxT_DecJan	MaxT_JanFeb	MaxT_OctNovDec	MaxT_NovDecJan	MaxT_DecJanFeb
DRR_DI	NA	0.366656	2.99866e-07	0.0211964	0.000395117	0.114241	0.91215	2.35014e-05	4.81132e-05	0.000135202	0.2827	1.90358e-06	0.000183667	0.000519856	0.00283641	0.0793165	0.059021	6.99287e-06	0.000988585	0.0197057	0.0408895	0.00133888	0.0129257	0.00362904	0.000102321	1.15214e-05	0.0106219	0.254225	0.0203476	0.000233285	0.000524362	0.0913145	0.0671066	0.0023986	0.0179324	0.0359119	0.0115318
RainF_Oct	0.366656	NA	0.838978	0.102539	0.00135692	0.165797	0	0.125501	0.000533116	0.000628665	0	0.00111788	0.00134895	0.00790506	0.0281984	0.120704	0.278498	0.527658	0.0135208	0.0617686	0.656081	0.766618	0.282414	0.59336	0.473624	0.994455	0.937914	0.483966	0.354074	0.0655876	0.964234	0.675146	0.380547	0.161056	0.72868	0.509738	0.213706
RainF_Nov	2.99866e-07	0.838978	NA	0.637356	0.00156034	0.372252	0.0647008	1.39076e-06	0.0034024	0.037226	0.0453059	2.78003e-06	0.0730597	0.0314964	0.29371	0.835572	0.306346	0.0140174	0.115559	0.558438	0.525694	0.0782092	0.416822	0.215565	0.0426422	0.185649	0.486538	0.818928	0.611557	0.339572	0.313534	0.908819	0.909817	0.459708	0.689627	0.783648	0.683447
RainF_Dec	0.0211964	0.102539	0.637356	NA	0.240057	0	0.132596	0	8.62635e-08	5.40198e-10	0.00609849	4.62997e-07	0	0.0745285	0.00616045	0.000672168	2.16915e-05	4.32053e-10	0.017195	0.00153169	1.82533e-05	6.17244e-08	6.9304e-05	2.57042e-07	1.28995e-07	0.0111029	0.00405581	1.86129e-05	0	0	0.00450909	0.000121717	1.55698e-12	0	0.000194965	9.10413e-10	0
RainF_Jan	0.000395117	0.00135692	0.00156034	0.240057	NA	0.756094	0.0137751	0.0175873	0	0	0.060177	0	6.66134e-16	0.0355798	0.0182644	0.33873	0.680648	0.00110109	0.0206814	0.110096	0.418108	0.0732487	0.164153	0.106202	0.0194807	0.0141001	0.916073	0.615626	0.355777	0.00818682	0.246462	0.772388	0.877508	0.0714429	0.742567	0.883728	0.31509
RainF_Feb	0.114241	0.165797	0.372252	0	0.756094	NA	0.121268	0	9.02022e-05	1.19461e-09	0.0285341	0.000544225	0	0.00112907	7.4759e-07	7.09901e-09	2.16115e-06	9.51778e-10	1.61403e-05	3.16841e-08	9.01675e-10	1.55452e-08	1.0792e-09	5.50542e-11	1.76915e-10	0.00200369	6.65182e-06	4.55471e-11	0	0	5.42223e-05	2.98416e-09	0	0	3.12315e-08	2.22045e-16	0
RainF_OctNov	0.91215	0	0.0647008	0.132596	0.0137751	0.121268	NA	0.581027	0.00582188	0.00381418	0	0.0262086	0.00594705	0.0318533	0.0535639	0.138755	0.200933	0.906563	0.0368892	0.0872353	0.759857	0.512297	0.375445	0.788698	0.774532	0.789487	0.825129	0.462089	0.421184	0.108297	0.800305	0.698067	0.402133	0.221968	0.796558	0.554872	0.256001
RainF_NovDec	2.35014e-05	0.125501	1.39076e-06	0	0.0175873	0	0.581027	NA	5.91435e-10	6.84619e-11	0.00092202	1.00946e-11	0	0.0122173	0.00391854	0.00201514	2.53187e-05	1.27161e-11	0.00515166	0.00224212	4.92788e-05	1.84657e-08	0.000106764	3.05948e-07	1.65148e-08	0.00468551	0.00443229	0.000266958	0	0	0.0031184	0.000605241	8.61995e-10	0	0.000541252	5.06209e-08	2.92655e-13
RainF_DecJan	4.81132e-05	0.000533116	0.0034024	8.62635e-08	0	9.02022e-05	0.00582188	5.91435e-10	NA	0	0.602514	0	0	0.0109221	0.00151215	0.0293952	0.0429108	5.25172e-08	0.00286233	0.007783	0.0170588	0.00020846	0.00520511	0.000578007	3.06476e-05	0.00148761	0.221651	0.225763	4.9031e-05	3.33898e-09	0.0323357	0.215165	0.00684284	4.62909e-07	0.0816904	0.0159487	0.000118195
RainF_JanFeb	0.000135202	0.000628665	0.037226	5.40198e-10	0	1.19461e-09	0.00381418	6.84619e-11	0	NA	0.713781	0	0	0.000403907	2.78261e-06	0.000145602	0.00490486	5.7164e-10	1.68573e-05	1.96038e-05	0.000134742	6.43166e-06	1.38566e-05	1.81463e-06	6.80964e-08	0.000173021	0.0149134	0.00458466	3.9419e-08	1.55431e-13	0.00179891	0.0060206	1.06279e-05	7.19771e-11	0.00184484	5.27918e-05	2.93886e-08
RainF_OctNovDec	0.2827	0	0.0453059	0.00609849	0.060177	0.0285341	0	0.00092202	0.602514	0.713781	NA	0.894796	0.593185	0.187143	0.470457	0.973955	0.00245271	0.0205468	0.310252	0.732218	0.148857	0.00473019	0.447193	0.0725491	0.0684455	0.185309	0.157078	0.307831	0.0126188	0.0764898	0.151858	0.231879	0.0646634	0.0304144	0.201026	0.0714295	0.058687
RainF_NovDecJan	1.90358e-06	0.00111788	2.78003e-06	4.62997e-07	0	0.000544225	0.0262086	1.00946e-11	0	0	0.894796	NA	0	0.00533829	0.00155151	0.0376177	0.0383647	2.70659e-08	0.00201295	0.00932659	0.0190208	0.000152953	0.00574325	0.000577367	1.88834e-05	0.00128481	0.201063	0.271529	0.000110817	1.49151e-08	0.0283329	0.234538	0.0109547	1.46488e-06	0.0875993	0.021253	0.000254109
RainF_DecJanFeb	0.000183667	0.00134895	0.0730597	0	6.66134e-16	0	0.00594705	0	0	0	0.593185	0	NA	0.000844493	5.20563e-06	4.74473e-05	0.000403694	2.68985e-12	3.54943e-05	1.2426e-05	1.26622e-05	1.18385e-07	2.61752e-06	5.70005e-08	2.09077e-09	0.000171209	0.00502949	0.000383151	3.98348e-13	0	0.000816605	0.00080894	1.48644e-08	0	0.000301689	3.54166e-07	2.29927e-12
MinT_Oct	0.000519856	0.00790506	0.0314964	0.0745285	0.0355798	0.00112907	0.0318533	0.0122173	0.0109221	0.000403907	0.187143	0.00533829	0.000844493	NA	0	6.88338e-15	0.808059	0.00240974	0	0	4.05706e-06	0.112618	6.5512e-12	1.18828e-05	1.1498e-07	3.10862e-15	2.06017e-11	8.32649e-09	0.0252457	1.28349e-05	3.88578e-14	3.92837e-10	6.65082e-06	0.000895	2.66631e-12	1.43615e-07	3.31441e-06
MinT_Nov	0.00283641	0.0281984	0.29371	0.00616045	0.0182644	7.4759e-07	0.0535639	0.00391854	0.00151215	2.78261e-06	0.470457	0.00155151	5.20563e-06	0	NA	0	0.00011404	2.483e-08	0	0	0	1.09429e-06	0	0	0	2.22045e-16	0	0	2.47483e-07	3.48859e-11	0	0	0	2.30503e-09	0	0	2.22045e-16
MinT_Dec	0.0793165	0.120704	0.835572	0.000672168	0.33873	7.09901e-09	0.138755	0.00201514	0.0293952	0.000145602	0.973955	0.0376177	4.74473e-05	6.88338e-15	0	NA	8.09843e-10	6.98908e-09	0	0	0	2.54513e-10	0	0	0	3.94196e-12	0	0	3.29705e-11	1.25149e-11	0	0	0	8.24141e-12	0	0	0
MinT_Jan	0.059021	0.278498	0.306346	2.16915e-05	0.680648	2.16115e-06	0.200933	2.53187e-05	0.0429108	0.00490486	0.00245271	0.0383647	0.000403694	0.808059	0.00011404	8.09843e-10	NA	0	0.0231243	1.98231e-07	0	0	0	0	0	0.063912	0.000282984	5.51488e-09	0	2.86438e-12	0.00314326	3.20327e-07	4.44089e-16	4.44089e-16	5.34106e-06	9.36584e-13	4.44089e-16
MinT_Feb	6.99287e-06	0.527658	0.0140174	4.32053e-10	0.00110109	9.51778e-10	0.906563	1.27161e-11	5.25172e-08	5.7164e-10	0.0205468	2.70659e-08	2.68985e-12	0.00240974	2.483e-08	6.98908e-09	0	NA	5.6377e-06	5.73106e-09	0	0	0	0	0	0.00102407	0.000336631	2.28994e-06	0	0	0.00031946	1.05765e-05	2.9754e-14	0	1.31078e-05	1.57481e-11	0
MinT_OctNov	0.000988585	0.0135208	0.115559	0.017195	0.0206814	1.61403e-05	0.0368892	0.00515166	0.00286233	1.68573e-05	0.310252	0.00201295	3.54943e-05	0	0	0	0.0231243	5.6377e-06	NA	0	5.9952e-13	0.00055087	0	1.13216e-11	9.76996e-14	0	0	4.44089e-16	8.65624e-05	8.26043e-09	0	0	1.50147e-11	9.88575e-07	0	5.9952e-14	1.75571e-11
MinT_NovDec	0.0197057	0.0617686	0.558438	0.00153169	0.110096	3.16841e-08	0.0872353	0.00224212	0.007783	1.96038e-05	0.732218	0.00932659	1.2426e-05	0	0	0	1.98231e-07	5.73106e-09	0	NA	0	6.91134e-09	0	0	0	1.57652e-14	0	0	1.07629e-09	6.39089e-12	0	0	0	4.08664e-11	0	0	0
MinT_DecJan	0.0408895	0.656081	0.525694	1.82533e-05	0.418108	9.01675e-10	0.759857	4.92788e-05	0.0170588	0.000134742	0.148857	0.0190208	1.26622e-05	4.05706e-06	0	0	0	0	5.9952e-13	0	NA	0	0	0	0	2.85074e-07	2.66454e-15	0	0	8.88178e-16	4.60965e-12	0	0	0	0	0	0
MinT_JanFeb	0.00133888	0.766618	0.0782092	6.17244e-08	0.0732487	1.55452e-08	0.512297	1.84657e-08	0.00020846	6.43166e-06	0.00473019	0.000152953	1.18385e-07	0.112618	1.09429e-06	2.54513e-10	0	0	0.00055087	6.91134e-09	0	NA	0	0	0	0.00856827	0.000148861	2.16116e-08	0	0	0.000642534	4.77717e-07	0	0	2.64802e-06	1.48548e-13	0
MinT_OctNovDec	0.0129257	0.282414	0.416822	6.9304e-05	0.164153	1.0792e-09	0.375445	0.000106764	0.00520511	1.38566e-05	0.447193	0.00574325	2.61752e-06	6.5512e-12	0	0	0	0	0	0	0	0	NA	0	0	9.9911e-11	0	0	4.44089e-16	4.44089e-16	2.22045e-16	0	0	0	0	0	0
MinT_NovDecJan	0.00362904	0.59336	0.215565	2.57042e-07	0.106202	5.50542e-11	0.788698	3.05948e-07	0.000578007	1.81463e-06	0.0725491	0.000577367	5.70005e-08	1.18828e-05	0	0	0	0	1.13216e-11	0	0	0	0	NA	0	1.25995e-06	5.91571e-12	0	0	0	4.83706e-10	0	0	0	2.22045e-16	0	0
MinT_DecJanFeb	0.000102321	0.473624	0.0426422	1.28995e-07	0.0194807	1.76915e-10	0.774532	1.65148e-08	3.06476e-05	6.80964e-08	0.0684455	1.88834e-05	2.09077e-09	1.1498e-07	0	0	0	0	9.76996e-14	0	0	0	0	0	NA	2.47915e-07	4.45346e-10	1.55431e-15	0	0	1.73068e-09	5.57332e-14	0	0	1.73417e-13	0	0
MaxT_Oct	1.15214e-05	0.994455	0.185649	0.0111029	0.0141001	0.00200369	0.789487	0.00468551	0.00148761	0.000173021	0.185309	0.00128481	0.000171209	3.10862e-15	2.22045e-16	3.94196e-12	0.063912	0.00102407	0	1.57652e-14	2.85074e-07	0.00856827	9.9911e-11	1.25995e-06	2.47915e-07	NA	0	1.12577e-13	0.000244315	4.98468e-07	0	0	4.74865e-10	1.0631e-05	0	2.70894e-14	1.16431e-09
MaxT_Nov	0.0106219	0.937914	0.486538	0.00405581	0.916073	6.65182e-06	0.825129	0.00443229	0.221651	0.0149134	0.157078	0.201063	0.00502949	2.06017e-11	0	0	0.000282984	0.000336631	0	0	2.66454e-15	0.000148861	0	5.91571e-12	4.45346e-10	0	NA	0	3.69342e-08	1.28249e-08	0	0	0	1.22024e-08	0	0	0
MaxT_Dec	0.254225	0.483966	0.818928	1.86129e-05	0.615626	4.55471e-11	0.462089	0.000266958	0.225763	0.00458466	0.307831	0.271529	0.000383151	8.32649e-09	0	0	5.51488e-09	2.28994e-06	4.44089e-16	0	0	2.16116e-08	0	0	1.55431e-15	1.12577e-13	0	NA	1.52101e-13	1.42495e-11	0	0	0	5.74207e-13	0	0	0
MaxT_Jan	0.0203476	0.354074	0.611557	0	0.355777	0	0.421184	0	4.9031e-05	3.9419e-08	0.0126188	0.000110817	3.98348e-13	0.0252457	2.47483e-07	3.29705e-11	0	0	8.65624e-05	1.07629e-09	0	0	4.44089e-16	0	0	0.000244315	3.69342e-08	1.52101e-13	NA	0	1.06859e-06	7.69429e-12	0	0	1.49806e-10	0	0
MaxT_Feb	0.000233285	0.0655876	0.339572	0	0.00818682	0	0.108297	0	3.33898e-09	1.55431e-13	0.0764898	1.49151e-08	0	1.28349e-05	3.48859e-11	1.25149e-11	2.86438e-12	0	8.26043e-09	6.39089e-12	8.88178e-16	0	4.44089e-16	0	0	4.98468e-07	1.28249e-08	1.42495e-11	0	NA	1.67799e-08	6.68599e-11	0	0	6.39848e-11	0	0
MaxT_OctNov	0.000524362	0.964234	0.313534	0.00450909	0.246462	5.42223e-05	0.800305	0.0031184	0.0323357	0.00179891	0.151858	0.0283329	0.000816605	3.88578e-14	0	0	0.00314326	0.00031946	0	0	4.60965e-12	0.000642534	2.22045e-16	4.83706e-10	1.73068e-09	0	0	0	1.06859e-06	1.67799e-08	NA	0	0	8.95792e-08	0	0	3.10862e-15
MaxT_NovDec	0.0913145	0.675146	0.908819	0.000121717	0.772388	2.98416e-09	0.698067	0.000605241	0.215165	0.0060206	0.231879	0.234538	0.00080894	3.92837e-10	0	0	3.20327e-07	1.05765e-05	0	0	0	4.77717e-07	0	0	5.57332e-14	0	0	0	7.69429e-12	6.68599e-11	0	NA	0	9.45866e-12	0	0	0
MaxT_DecJan	0.0671066	0.380547	0.909817	1.55698e-12	0.877508	0	0.402133	8.61995e-10	0.00684284	1.06279e-05	0.0646634	0.0109547	1.48644e-08	6.65082e-06	0	0	4.44089e-16	2.9754e-14	1.50147e-11	0	0	0	0	0	0	4.74865e-10	0	0	0	0	0	0	NA	0	0	0	0
MaxT_JanFeb	0.0023986	0.161056	0.459708	0	0.0714429	0	0.221968	0	4.62909e-07	7.19771e-11	0.0304144	1.46488e-06	0	0.000895	2.30503e-09	8.24141e-12	4.44089e-16	0	9.88575e-07	4.08664e-11	0	0	0	0	0	1.0631e-05	1.22024e-08	5.74207e-13	0	0	8.95792e-08	9.45866e-12	0	NA	4.3014e-11	0	0
MaxT_OctNovDec	0.0179324	0.72868	0.689627	0.000194965	0.742567	3.12315e-08	0.796558	0.000541252	0.0816904	0.00184484	0.201026	0.0875993	0.000301689	2.66631e-12	0	0	5.34106e-06	1.31078e-05	0	0	0	2.64802e-06	0	2.22045e-16	1.73417e-13	0	0	0	1.49806e-10	6.39848e-11	0	0	0	4.3014e-11	NA	0	0
MaxT_NovDecJan	0.0359119	0.509738	0.783648	9.10413e-10	0.883728	2.22045e-16	0.554872	5.06209e-08	0.0159487	5.27918e-05	0.0714295	0.021253	3.54166e-07	1.43615e-07	0	0	9.36584e-13	1.57481e-11	5.9952e-14	0	0	1.48548e-13	0	0	0	2.70894e-14	0	0	0	0	0	0	0	0	0	NA	0
MaxT_DecJanFeb	0.0115318	0.213706	0.683447	0	0.31509	0	0.256001	2.92655e-13	0.000118195	2.93886e-08	0.058687	0.000254109	2.29927e-12	3.31441e-06	2.22045e-16	0	4.44089e-16	0	1.75571e-11	0	0	0	0	0	0	1.16431e-09	0	0	0	0	3.10862e-15	0	0	0	0	0	NA

## Sheet: Figure 1 A1 Correlation File
Figure 1 & S2b: Data used for correlation analyses between DRR incidence in chickpea genotype A1 and weather parameters
DRR_DI	RainF_Oct	RainF_Nov	RainF_Dec	RainF_Jan	RainF_Feb	RainF_OctNov	RainF_NovDec	RainF_DecJan	RainF_JanFeb	RainF_OctNovDec	RainF_NovDecJan	RainF_DecJanFeb	MinT_Oct	MinT_Nov	MinT_Dec	MinT_Jan	MinT_Feb	MinT_OctNov	MinT_NovDec	MinT_DecJan	MinT_JanFeb	MinT_OctNovDec	MinT_NovDecJan	MinT_DecJanFeb	MaxT_Oct	MaxT_Nov	MaxT_Dec	MaxT_Jan	MaxT_Feb	MaxT_OctNov	MaxT_NovDec	MaxT_DecJan	MaxT_JanFeb	MaxT_OctNovDec	MaxT_NovDecJan	MaxT_DecJanFeb
40	26.4	0	0.8	0	0	26.4	0.8	0.8	0	27.2	0.8	0.8	22.77	21.31	19.19	17.43	21.2	22.04	20.25	18.31	19.32	21.09	19.31	19.27	34.57	34.06	33.77	32.83	36.84	34.32	33.92	33.3	34.84	34.13	33.55	34.48
45.55	26.4	0	0.8	0	0	26.4	0.8	0.8	0	27.2	0.8	0.8	22.77	21.31	19.19	17.43	21.2	22.04	20.25	18.31	19.32	21.09	19.31	19.27	34.57	34.06	33.77	32.83	36.84	34.32	33.92	33.3	34.84	34.13	33.55	34.48
35.2	26.4	0	0.8	0	0	26.4	0.8	0.8	0	27.2	0.8	0.8	22.77	21.31	19.19	17.43	21.2	22.04	20.25	18.31	19.32	21.09	19.31	19.27	34.57	34.06	33.77	32.83	36.84	34.32	33.92	33.3	34.84	34.13	33.55	34.48
20.2	71.3	0	0	0	0	71.3	0	0	0	71.3	0	0	22.52	20.51	19.17	16.46	18.56	21.51	19.84	17.82	17.51	20.73	18.71	18.07	33.98	32.37	33.36	32.71	35.81	33.17	32.86	33.03	34.26	33.24	32.81	33.96
34.2	71.3	0	0	0	0	71.3	0	0	0	71.3	0	0	22.52	20.51	19.17	16.46	18.56	21.51	19.84	17.82	17.51	20.73	18.71	18.07	33.98	32.37	33.36	32.71	35.81	33.17	32.86	33.03	34.26	33.24	32.81	33.96
28.23	71.3	0	0	0	0	71.3	0	0	0	71.3	0	0	22.52	20.51	19.17	16.46	18.56	21.51	19.84	17.82	17.51	20.73	18.71	18.07	33.98	32.37	33.36	32.71	35.81	33.17	32.86	33.03	34.26	33.24	32.81	33.96
30.32	71.3	0	0	0	0	71.3	0	0	0	71.3	0	0	22.52	20.51	19.17	16.46	18.56	21.51	19.84	17.82	17.51	20.73	18.71	18.07	33.98	32.37	33.36	32.71	35.81	33.17	32.86	33.03	34.26	33.24	32.81	33.96
32.89	64.8	2.1	2.2	1.4	0	66.9	4.3	3.6	1.4	69.1	5.7	3.6	23.09	21.01	18.49	17.71	21.57	22.05	19.75	18.1	19.64	20.87	19.07	19.26	33.36	31.84	31.97	31.14	35.41	32.6	31.9	31.55	33.27	32.39	31.65	32.84
36.44	64.8	2.1	2.2	1.4	0	66.9	4.3	3.6	1.4	69.1	5.7	3.6	23.09	21.01	18.49	17.71	21.57	22.05	19.75	18.1	19.64	20.87	19.07	19.26	33.36	31.84	31.97	31.14	35.41	32.6	31.9	31.55	33.27	32.39	31.65	32.84
35.56	64.8	2.1	2.2	1.4	0	66.9	4.3	3.6	1.4	69.1	5.7	3.6	23.09	21.01	18.49	17.71	21.57	22.05	19.75	18.1	19.64	20.87	19.07	19.26	33.36	31.84	31.97	31.14	35.41	32.6	31.9	31.55	33.27	32.39	31.65	32.84
45.23	64.8	2.1	2.2	1.4	0	66.9	4.3	3.6	1.4	69.1	5.7	3.6	23.09	21.01	18.49	17.71	21.57	22.05	19.75	18.1	19.64	20.87	19.07	19.26	33.36	31.84	31.97	31.14	35.41	32.6	31.9	31.55	33.27	32.39	31.65	32.84
37.45	26.4	0	0.8	0	0	26.4	0.8	0.8	0	27.2	0.8	0.8	22.77	21.31	19.19	17.43	21.2	22.04	20.25	18.31	19.32	21.09	19.31	19.27	34.57	34.06	33.77	32.83	36.84	34.32	33.92	33.3	34.84	34.13	33.55	34.48
23	18.4	1	0	0.8	0	19.4	1	0.8	0.8	19.4	1.8	0.8	21.76	20.62	18.74	17.23	21.03	21.19	19.68	17.99	19.13	20.37	18.86	19	32.38	30.48	31.9	30.77	34.89	31.43	31.19	31.34	32.83	31.59	31.05	32.52
9	0	10.45	19.25	56.4	13.2	10.45	29.7	75.65	69.6	29.7	86.1	88.85	17.23	18.08	21.03	22.45	18.66	17.65	19.56	21.74	20.55	18.78	20.52	20.71	33.1	33.91	37.21	31.27	31.57	33.5	35.56	34.24	31.42	34.74	34.13	33.35
13	0	10.45	19.25	56.4	13.2	10.45	29.7	75.65	69.6	29.7	86.1	88.85	17.23	18.08	21.03	22.45	18.66	17.65	19.56	21.74	20.55	18.78	20.52	20.71	33.1	33.91	37.21	31.27	31.57	33.5	35.56	34.24	31.42	34.74	34.13	33.35
15	18.4	1	0	0.8	0	19.4	1	0.8	0.8	19.4	1.8	0.8	21.76	20.62	18.74	17.23	21.03	21.19	19.68	17.99	19.13	20.37	18.86	19	32.38	30.48	31.9	30.77	34.89	31.43	31.19	31.34	32.83	31.59	31.05	32.52
26.44	64.8	2.1	2.2	1.4	0	66.9	4.3	3.6	1.4	69.1	5.7	3.6	23.09	21.01	18.49	17.71	21.57	22.05	19.75	18.1	19.64	20.87	19.07	19.26	33.36	31.84	31.97	31.14	35.41	32.6	31.9	31.55	33.27	32.39	31.65	32.84
26.25	97	0	0	0.2	0	97	0	0.2	0.2	97	0.2	0.2	20.3	17.41	15.48	14.02	18.89	18.85	16.45	14.75	16.46	17.73	15.64	16.13	33.35	32.23	31.71	31.01	35	32.79	31.97	31.36	33	32.43	31.65	32.57
10.23	88.1	20.3	0	0.1	0	108.4	20.3	0.1	0.1	108.4	20.4	0.1	18.97	17.9	16.56	14.02	16.93	18.44	17.23	15.29	15.48	17.81	16.16	15.84	31.54	30.66	31.55	30.79	34.02	31.1	31.1	31.17	32.41	31.25	31	32.12
6	88.1	20.3	0	0.1	0	108.4	20.3	0.1	0.1	108.4	20.4	0.1	18.97	17.9	16.56	14.02	16.93	18.44	17.23	15.29	15.48	17.81	16.16	15.84	31.54	30.66	31.55	30.79	34.02	31.1	31.1	31.17	32.41	31.25	31	32.12
12.35	88.1	20.3	0	0.1	0	108.4	20.3	0.1	0.1	108.4	20.4	0.1	18.97	17.9	16.56	14.02	16.93	18.44	17.23	15.29	15.48	17.81	16.16	15.84	31.54	30.66	31.55	30.79	34.02	31.1	31.1	31.17	32.41	31.25	31	32.12
11.15	88.1	20.3	0	0.1	0	108.4	20.3	0.1	0.1	108.4	20.4	0.1	18.97	17.9	16.56	14.02	16.93	18.44	17.23	15.29	15.48	17.81	16.16	15.84	31.54	30.66	31.55	30.79	34.02	31.1	31.1	31.17	32.41	31.25	31	32.12
30.45	64.8	2.1	2.2	1.4	0	66.9	4.3	3.6	1.4	69.1	5.7	3.6	23.09	21.01	18.49	17.71	21.57	22.05	19.75	18.1	19.64	20.87	19.07	19.26	33.36	31.84	31.97	31.14	35.41	32.6	31.9	31.55	33.27	32.39	31.65	32.84
35.35	64.8	2.1	2.2	1.4	0	66.9	4.3	3.6	1.4	69.1	5.7	3.6	23.09	21.01	18.49	17.71	21.57	22.05	19.75	18.1	19.64	20.87	19.07	19.26	33.36	31.84	31.97	31.14	35.41	32.6	31.9	31.55	33.27	32.39	31.65	32.84
29.5	97	0	0	0.2	0	97	0	0.2	0.2	97	0.2	0.2	20.3	17.41	15.48	14.02	18.89	18.85	16.45	14.75	16.46	17.73	15.64	16.13	33.35	32.23	31.71	31.01	35	32.79	31.97	31.36	33	32.43	31.65	32.57
32.85	97	0	0	0.2	0	97	0	0.2	0.2	97	0.2	0.2	20.3	17.41	15.48	14.02	18.89	18.85	16.45	14.75	16.46	17.73	15.64	16.13	33.35	32.23	31.71	31.01	35	32.79	31.97	31.36	33	32.43	31.65	32.57
45	97	0	0	0.2	0	97	0	0.2	0.2	97	0.2	0.2	20.3	17.41	15.48	14.02	18.89	18.85	16.45	14.75	16.46	17.73	15.64	16.13	33.35	32.23	31.71	31.01	35	32.79	31.97	31.36	33	32.43	31.65	32.57
11	0	10.45	19.25	56.4	13.2	10.45	29.7	75.65	69.6	29.7	86.1	88.85	17.23	18.08	21.03	22.45	18.66	17.65	19.56	21.74	20.55	18.78	20.52	20.71	33.1	33.91	37.21	31.27	31.57	33.5	35.56	34.24	31.42	34.74	34.13	33.35
25.49	97	0	0	0.2	0	97	0	0.2	0.2	97	0.2	0.2	20.3	17.41	15.48	14.02	18.89	18.85	16.45	14.75	16.46	17.73	15.64	16.13	33.35	32.23	31.71	31.01	35	32.79	31.97	31.36	33	32.43	31.65	32.57

## Sheet: Figure 1 A1 Correlation matrix
Figure S2b: Correlation Coefficient between DRR disease incidence and weather parameters for genotype A1
	DRR_DI	RainF_Oct	RainF_Nov	RainF_Dec	RainF_Jan	RainF_Feb	RainF_OctNov	RainF_NovDec	RainF_DecJan	RainF_JanFeb	RainF_OctNovDec	RainF_NovDecJan	RainF_DecJanFeb	MinT_Oct	MinT_Nov	MinT_Dec	MinT_Jan	MinT_Feb	MinT_OctNov	MinT_NovDec	MinT_DecJan	MinT_JanFeb	MinT_OctNovDec	MinT_NovDecJan	MinT_DecJanFeb	MaxT_Oct	MaxT_Nov	MaxT_Dec	MaxT_Jan	MaxT_Feb	MaxT_OctNov	MaxT_NovDec	MaxT_DecJan	MaxT_JanFeb	MaxT_OctNovDec	MaxT_NovDecJan	MaxT_DecJanFeb
DRR_DI	1	0.106742	-0.758178	-0.399098	-0.462274	-0.468822	-0.0582013	-0.751851	-0.447113	-0.463562	-0.139269	-0.605599	-0.450487	0.748192	0.533178	-0.0500247	-0.0932742	0.660533	0.675867	0.26673	-0.077538	0.253882	0.527394	0.109593	0.160431	0.728832	0.323758	-0.231719	0.422806	0.748861	0.530712	-0.00461111	-0.0265563	0.704593	0.194091	0.101538	0.429268
RainF_Oct	0.106742	1	0.074443	-0.651925	-0.634638	-0.631838	0.977366	-0.316389	-0.639995	-0.634156	0.948194	-0.548058	-0.638924	0.08935	-0.373124	-0.858092	-0.862229	-0.376605	-0.120867	-0.706265	-0.880089	-0.799597	-0.432798	-0.841331	-0.85378	-0.263787	-0.546738	-0.768205	-0.278549	0.247249	-0.450649	-0.721457	-0.717748	0.0620006	-0.668484	-0.680926	-0.506832
RainF_Nov	-0.758178	0.074443	1	0.253705	0.284316	0.289624	0.283725	0.837694	0.277066	0.285353	0.359014	0.521018	0.279022	-0.691866	-0.503233	-0.105619	-0.071791	-0.660163	-0.628871	-0.340954	-0.0877359	-0.371487	-0.550182	-0.234723	-0.296468	-0.811013	-0.363359	0.0496245	-0.448027	-0.622324	-0.591274	-0.127242	-0.128425	-0.623871	-0.326317	-0.219576	-0.49391
RainF_Dec	-0.399098	-0.651925	0.253705	1	0.99158	0.987712	-0.573052	0.740799	0.995273	0.990923	-0.439138	0.953865	0.994378	-0.599369	-0.230493	0.625952	0.842291	-0.0863237	-0.451566	0.236863	0.77142	0.560522	-0.119379	0.557439	0.60724	-0.0267319	0.49851	0.86728	-0.114739	-0.79281	0.286951	0.76186	0.648056	-0.612385	0.623607	0.617562	0.113193
RainF_Jan	-0.462274	-0.634638	0.284316	0.99158	1	0.999469	-0.549936	0.757303	0.999469	0.999981	-0.415388	0.966008	0.999712	-0.672469	-0.311692	0.587223	0.794115	-0.18446	-0.531149	0.169322	0.726126	0.478465	-0.199021	0.493961	0.536406	-0.0667235	0.479114	0.875365	-0.116366	-0.82809	0.256807	0.758599	0.654112	-0.638018	0.610018	0.614308	0.0971088
RainF_Feb	-0.468822	-0.631838	0.289624	0.987712	0.999469	1	-0.546117	0.758804	0.998097	0.999652	-0.411933	0.966248	0.998626	-0.684567	-0.324957	0.581627	0.783028	-0.206005	-0.544241	0.158711	0.717071	0.460099	-0.211838	0.482238	0.521585	-0.0636872	0.488051	0.882199	-0.101357	-0.826871	0.263588	0.766808	0.665242	-0.630967	0.617616	0.625	0.107977
RainF_OctNov	-0.0582013	0.977366	0.283725	-0.573052	-0.549936	-0.546117	1	-0.12652	-0.556625	-0.549252	0.987921	-0.416468	-0.55518	-0.060858	-0.465543	-0.847525	-0.844327	-0.502183	-0.249633	-0.751457	-0.864883	-0.84768	-0.532885	-0.858796	-0.883866	-0.425701	-0.602813	-0.728158	-0.362891	0.105726	-0.558767	-0.720727	-0.717412	-0.0727317	-0.712022	-0.701342	-0.592136
RainF_NovDec	-0.751851	-0.316389	0.837694	0.740799	0.757303	0.758804	-0.12652	1	0.754352	0.757651	0.00137357	0.900386	0.755205	-0.818877	-0.479608	0.280074	0.425714	-0.507189	-0.691679	-0.103039	0.374626	0.0584999	-0.449476	0.151735	0.136974	-0.5783	0.0291314	0.524139	-0.375915	-0.879803	-0.248593	0.341794	0.276717	-0.779007	0.125487	0.1962	-0.279084
RainF_DecJan	-0.447113	-0.639995	0.277066	0.995273	0.999469	0.998097	-0.556625	0.754352	1	0.999289	-0.422022	0.964486	0.999957	-0.655145	-0.291757	0.5979	0.807497	-0.160062	-0.511969	0.186584	0.738675	0.49987	-0.179299	0.510716	0.555079	-0.0567676	0.484754	0.874721	-0.116142	-0.820528	0.264799	0.760624	0.653627	-0.632582	0.614405	0.616102	0.10131
RainF_JanFeb	-0.463562	-0.634156	0.285353	0.990923	0.999981	0.999652	-0.549252	0.757651	0.999289	1	-0.414762	0.966133	0.999587	-0.674834	-0.31425	0.586203	0.792063	-0.188589	-0.533693	0.16731	0.724457	0.474997	-0.201484	0.491763	0.53362	-0.0661492	0.480859	0.876742	-0.11351	-0.827925	0.258123	0.760229	0.656291	-0.636724	0.611519	0.6164	0.0991919
RainF_OctNovDec	-0.139269	0.948194	0.359014	-0.439138	-0.415388	-0.411933	0.987921	0.00137357	-0.422022	-0.414762	1	-0.276201	-0.420607	-0.18005	-0.553948	-0.810764	-0.766351	-0.566854	-0.359052	-0.779017	-0.802286	-0.823305	-0.606762	-0.836075	-0.854141	-0.471741	-0.566588	-0.634272	-0.419525	-0.0340043	-0.558305	-0.646059	-0.663944	-0.195528	-0.662658	-0.652092	-0.627742
RainF_NovDecJan	-0.605599	-0.548058	0.521018	0.953865	0.966008	0.966248	-0.416468	0.900386	0.964486	0.966133	-0.276201	1	0.964986	-0.77217	-0.39751	0.502094	0.697583	-0.323662	-0.627667	0.0720202	0.632063	0.341926	-0.310517	0.389156	0.411592	-0.273371	0.330733	0.790676	-0.226331	-0.899967	0.0726887	0.640701	0.545328	-0.733435	0.456087	0.486937	-0.0457771
RainF_DecJanFeb	-0.450487	-0.638924	0.279022	0.994378	0.999712	0.998626	-0.55518	0.755205	0.999957	0.999587	-0.420607	0.964986	1	-0.659729	-0.296822	0.595598	0.804013	-0.167011	-0.516948	0.182437	0.735605	0.49401	-0.184236	0.506557	0.550176	-0.0578222	0.485368	0.876058	-0.113946	-0.821682	0.264681	0.761739	0.655533	-0.632493	0.615037	0.61759	0.102337
MinT_Oct	0.748192	0.08935	-0.691866	-0.599369	-0.672469	-0.684567	-0.060858	-0.818877	-0.655145	-0.674834	-0.18005	-0.77217	-0.659729	1	0.858509	0.0935798	-0.108993	0.740969	0.971424	0.530158	-0.027222	0.281379	0.821735	0.255379	0.229813	0.577405	-0.0135302	-0.408604	0.448281	0.882977	0.257622	-0.262972	-0.158277	0.811087	-0.0600822	-0.110639	0.390942
MinT_Nov	0.533178	-0.373124	-0.503233	-0.230493	-0.311692	-0.324957	-0.465543	-0.479608	-0.291757	-0.31425	-0.553948	-0.39751	-0.296822	0.858509	1	0.549603	0.32333	0.782049	0.955686	0.873806	0.424726	0.610577	0.986975	0.671093	0.616772	0.546217	0.161087	-0.0133074	0.537564	0.646789	0.348347	0.0615068	0.190517	0.679922	0.200047	0.186915	0.567474
MinT_Dec	-0.0500247	-0.858092	-0.105619	0.625952	0.587223	0.581627	-0.847525	0.280074	0.5979	0.586203	-0.810764	0.502094	0.595598	0.0935798	0.549603	1	0.90895	0.338501	0.30737	0.886492	0.96749	0.814244	0.639234	0.969699	0.913763	0.374176	0.529446	0.785666	0.464119	-0.171523	0.489885	0.723921	0.800133	0.0669679	0.701908	0.730396	0.629526
MinT_Jan	-0.0932742	-0.862229	-0.071791	0.842291	0.794115	0.783028	-0.844327	0.425714	0.807497	0.792063	-0.766351	0.697583	0.804013	-0.108993	0.32333	0.90895	1	0.364901	0.0862296	0.708382	0.984839	0.892162	0.425696	0.911194	0.936896	0.27784	0.563661	0.833651	0.170281	-0.415961	0.466331	0.769055	0.728013	-0.227772	0.7127	0.695025	0.415189
MinT_Feb	0.660533	-0.376605	-0.660163	-0.0863237	-0.18446	-0.206005	-0.502183	-0.507189	-0.160062	-0.188589	-0.566854	-0.323662	-0.167011	0.740969	0.782049	0.338501	0.364901	1	0.787145	0.630664	0.362117	0.746117	0.769291	0.550118	0.638669	0.538016	0.229187	-0.0674458	0.167591	0.506963	0.386257	0.0576239	0.00871837	0.42829	0.193647	0.090471	0.315487
MinT_OctNov	0.675867	-0.120867	-0.628871	-0.451566	-0.531149	-0.544241	-0.249633	-0.691679	-0.511969	-0.533693	-0.359052	-0.627667	-0.516948	0.971424	0.955686	0.30737	0.0862296	0.787145	1	0.708355	0.180133	0.443432	0.928262	0.456543	0.416655	0.583071	0.065634	-0.241829	0.505407	0.806443	0.307873	-0.123693	-0.00384083	0.780154	0.0567766	0.0217967	0.486135
MinT_NovDec	0.26673	-0.706265	-0.340954	0.236863	0.169322	0.158711	-0.751457	-0.103039	0.186584	0.16731	-0.779017	0.0720202	0.182437	0.530158	0.873806	0.886492	0.708382	0.630664	0.708355	1	0.798533	0.812522	0.918837	0.936259	0.873766	0.520946	0.397915	0.450124	0.567982	0.258535	0.478682	0.45578	0.571434	0.4157	0.519809	0.528979	0.68098
MinT_DecJan	-0.077538	-0.880089	-0.0877359	0.77142	0.726126	0.717071	-0.864883	0.374626	0.738675	0.724457	-0.802286	0.632063	0.735605	-0.027222	0.424726	0.96749	0.984839	0.362117	0.180133	0.798533	1	0.87997	0.524163	0.956211	0.94853	0.324154	0.561993	0.832609	0.296279	-0.323849	0.486543	0.767634	0.774499	-0.110468	0.724287	0.725404	0.513659
MinT_JanFeb	0.253882	-0.799597	-0.371487	0.560522	0.478465	0.460099	-0.84768	0.0584999	0.49987	0.474997	-0.823305	0.341926	0.49401	0.281379	0.610577	0.814244	0.892162	0.746117	0.443432	0.812522	0.87997	1	0.677556	0.918495	0.979858	0.459959	0.514835	0.563695	0.203413	-0.0513547	0.52133	0.578328	0.525177	0.0451492	0.604015	0.541345	0.450363
MinT_OctNovDec	0.527394	-0.432798	-0.550182	-0.119379	-0.199021	-0.211838	-0.532885	-0.449476	-0.179299	-0.201484	-0.606762	-0.310517	-0.184236	0.821735	0.986975	0.639234	0.425696	0.769291	0.928262	0.918837	0.524163	0.677556	1	0.748273	0.694524	0.61798	0.26054	0.111856	0.589096	0.584201	0.440858	0.183359	0.309512	0.655996	0.320681	0.303224	0.638522
MinT_NovDecJan	0.109593	-0.841331	-0.234723	0.557439	0.493961	0.482238	-0.858796	0.151735	0.510716	0.491763	-0.836075	0.389156	0.506557	0.255379	0.671093	0.969699	0.911194	0.550118	0.456543	0.936259	0.956211	0.918495	0.748273	1	0.976403	0.442455	0.512949	0.677487	0.416146	-0.0559464	0.511638	0.648764	0.695701	0.129349	0.658121	0.654617	0.604069
MinT_DecJanFeb	0.160431	-0.85378	-0.296468	0.60724	0.536406	0.521585	-0.883866	0.136974	0.555079	0.53362	-0.854141	0.411592	0.550176	0.229813	0.616772	0.913763	0.936896	0.638669	0.416655	0.873766	0.94853	0.979858	0.694524	0.976403	1	0.450136	0.541132	0.663952	0.301401	-0.094997	0.532361	0.652685	0.641903	0.0543419	0.663152	0.629046	0.530904
MaxT_Oct	0.728832	-0.263787	-0.811013	-0.0267319	-0.0667235	-0.0636872	-0.425701	-0.5783	-0.0567676	-0.0661492	-0.471741	-0.273371	-0.0578222	0.577405	0.546217	0.374176	0.27784	0.538016	0.583071	0.520946	0.324154	0.459959	0.61798	0.442455	0.450136	1	0.769461	0.318664	0.801671	0.584797	0.922936	0.535314	0.554593	0.742229	0.715173	0.654157	0.861596
MaxT_Nov	0.323758	-0.546738	-0.363359	0.49851	0.479114	0.488051	-0.602813	0.0291314	0.484754	0.480859	-0.566588	0.330733	0.485368	-0.0135302	0.161087	0.529446	0.563661	0.229187	0.065634	0.397915	0.561993	0.514835	0.26054	0.512949	0.541132	0.769461	1	0.758835	0.646111	0.0440929	0.956023	0.912558	0.847568	0.294362	0.963979	0.934893	0.801804
MaxT_Dec	-0.231719	-0.768205	0.0496245	0.86728	0.875365	0.882199	-0.728158	0.524139	0.874721	0.876742	-0.634272	0.790676	0.876058	-0.408604	-0.0133074	0.785666	0.833651	-0.0674458	-0.241829	0.450124	0.832609	0.563695	0.111856	0.677487	0.663952	0.318664	0.758835	1	0.37325	-0.494927	0.602487	0.958819	0.937412	-0.200562	0.88058	0.906409	0.558106
MaxT_Jan	0.422806	-0.278549	-0.448027	-0.114739	-0.116366	-0.101357	-0.362891	-0.375915	-0.116142	-0.11351	-0.419525	-0.226331	-0.113946	0.448281	0.537564	0.464119	0.170281	0.167591	0.505407	0.567982	0.296279	0.203413	0.589096	0.416146	0.301401	0.801671	0.646111	0.37325	1	0.560029	0.757339	0.515842	0.672935	0.80729	0.64536	0.687472	0.955165
MaxT_Feb	0.748861	0.247249	-0.622324	-0.79281	-0.82809	-0.826871	0.105726	-0.879803	-0.820528	-0.827925	-0.0340043	-0.899967	-0.821682	0.882977	0.646789	-0.171523	-0.415961	0.506963	0.806443	0.258535	-0.323849	-0.0513547	0.584201	-0.0559464	-0.094997	0.584797	0.0440929	-0.494927	0.560029	1	0.296428	-0.29161	-0.184357	0.941024	-0.0826638	-0.10755	0.436916
MaxT_OctNov	0.530712	-0.450649	-0.591274	0.286951	0.256807	0.263588	-0.558767	-0.248593	0.264799	0.258123	-0.558305	0.0726887	0.264681	0.257622	0.348347	0.489885	0.466331	0.386257	0.307873	0.478682	0.486543	0.52133	0.440858	0.511638	0.532361	0.922936	0.956023	0.602487	0.757339	0.296428	1	0.795063	0.764476	0.519105	0.908762	0.863157	0.878749
MaxT_NovDec	-0.00461111	-0.721457	-0.127242	0.76186	0.758599	0.766808	-0.720727	0.341794	0.760624	0.760229	-0.646059	0.640701	0.761739	-0.262972	0.0615068	0.723921	0.769055	0.0576239	-0.123693	0.45578	0.767634	0.578328	0.183359	0.648764	0.652685	0.535314	0.912558	0.958819	0.515842	-0.29161	0.795063	1	0.958114	0.00227066	0.973205	0.976758	0.699949
MaxT_DecJan	-0.0265563	-0.717748	-0.128425	0.648056	0.654112	0.665242	-0.717412	0.276717	0.653627	0.656291	-0.663944	0.545328	0.655533	-0.158277	0.190517	0.800133	0.728013	0.00871837	-0.00384083	0.571434	0.774499	0.525177	0.309512	0.695701	0.641903	0.554593	0.847568	0.937412	0.672935	-0.184357	0.764476	0.958114	1	0.143141	0.944235	0.980739	0.803531
MaxT_JanFeb	0.704593	0.0620006	-0.623871	-0.612385	-0.638018	-0.630967	-0.0727317	-0.779007	-0.632582	-0.636724	-0.195528	-0.733435	-0.632493	0.811087	0.679922	0.0669679	-0.227772	0.42829	0.780154	0.4157	-0.110468	0.0451492	0.655996	0.129349	0.0543419	0.742229	0.294362	-0.200562	0.80729	0.941024	0.519105	0.00227066	0.143141	1	0.203642	0.203567	0.700969
MaxT_OctNovDec	0.194091	-0.668484	-0.326317	0.623607	0.610018	0.617616	-0.712022	0.125487	0.614405	0.611519	-0.662658	0.456087	0.615037	-0.0600822	0.200047	0.701908	0.7127	0.193647	0.0567766	0.519809	0.724287	0.604015	0.320681	0.658121	0.663152	0.715173	0.963979	0.88058	0.64536	-0.0826638	0.908762	0.973205	0.944235	0.203642	1	0.986398	0.813813
MaxT_NovDecJan	0.101538	-0.680926	-0.219576	0.617562	0.614308	0.625	-0.701342	0.1962	0.616102	0.6164	-0.652092	0.486937	0.61759	-0.110639	0.186915	0.730396	0.695025	0.090471	0.0217967	0.528979	0.725404	0.541345	0.303224	0.654617	0.629046	0.654157	0.934893	0.906409	0.687472	-0.10755	0.863157	0.976758	0.980739	0.203567	0.986398	1	0.832211
MaxT_DecJanFeb	0.429268	-0.506832	-0.49391	0.113193	0.0971088	0.107977	-0.592136	-0.279084	0.10131	0.0991919	-0.627742	-0.0457771	0.102337	0.390942	0.567474	0.629526	0.415189	0.315487	0.486135	0.68098	0.513659	0.450363	0.638522	0.604069	0.530904	0.861596	0.801804	0.558106	0.955165	0.436916	0.878749	0.699949	0.803531	0.700969	0.813813	0.832211	1
p-Value
	DRR_DI	RainF_Oct	RainF_Nov	RainF_Dec	RainF_Jan	RainF_Feb	RainF_OctNov	RainF_NovDec	RainF_DecJan	RainF_JanFeb	RainF_OctNovDec	RainF_NovDecJan	RainF_DecJanFeb	MinT_Oct	MinT_Nov	MinT_Dec	MinT_Jan	MinT_Feb	MinT_OctNov	MinT_NovDec	MinT_DecJan	MinT_JanFeb	MinT_OctNovDec	MinT_NovDecJan	MinT_DecJanFeb	MaxT_Oct	MaxT_Nov	MaxT_Dec	MaxT_Jan	MaxT_Feb	MaxT_OctNov	MaxT_NovDec	MaxT_DecJan	MaxT_JanFeb	MaxT_OctNovDec	MaxT_NovDecJan	MaxT_DecJanFeb
DRR_DI	NA	0.581552	1.89464e-06	0.0319775	0.0115773	0.0103075	0.76426	2.57662e-06	0.0150258	0.0113176	0.471206	0.000499263	0.0141927	3.06551e-06	0.00289966	0.796637	0.630336	9.63352e-05	5.72805e-05	0.161904	0.689311	0.183862	0.00328304	0.571443	0.405776	7.33825e-06	0.0866588	0.22647	0.0223078	2.97027e-06	0.0030581	0.98106	0.891234	1.9849e-05	0.313035	0.600207	0.0201364
RainF_Oct	0.581552	NA	0.701136	0.00012737	0.000217587	0.000236591	0	0.0944989	0.00018496	0.000220763	5.77316e-15	0.00208542	0.000191114	0.644854	0.046195	2.67897e-09	1.8435e-09	0.0440409	0.532264	1.85911e-05	3.15841e-10	1.95808e-07	0.0190256	1.08947e-08	3.90727e-09	0.166762	0.00214862	1.14153e-06	0.143416	0.195978	0.0141535	1.0041e-05	1.17127e-05	0.749344	7.38468e-05	4.79327e-05	0.00501834
RainF_Nov	1.89464e-06	0.701136	NA	0.184179	0.13497	0.127523	0.135818	1.44612e-08	0.145648	0.133491	0.0557963	0.0037552	0.142709	3.22146e-05	0.00539111	0.585557	0.711324	9.7516e-05	0.00025831	0.0702955	0.650863	0.0472365	0.00198709	0.220337	0.118371	9.53859e-08	0.0526861	0.79823	0.0147962	0.000312566	0.000730743	0.510693	0.506738	0.000298913	0.0840555	0.252428	0.00646781
RainF_Dec	0.0319775	0.00012737	0.184179	NA	0	0	0.0011572	4.31671e-06	0	0	0.0171578	1.33227e-15	0	0.000590527	0.229007	0.000281377	1.00975e-08	0.656138	0.0139343	0.216036	9.65221e-07	0.00156362	0.537362	0.00168081	0.000477389	0.890519	0.0059157	1.14882e-09	0.5534	2.93966e-07	0.131234	1.57743e-06	0.000144	0.000414176	0.000301204	0.000358117	0.558793
RainF_Jan	0.0115773	0.000217587	0.13497	0	NA	0	0.0019983	1.97805e-06	0	0	0.0250336	0	0	6.44414e-05	0.0997686	0.000811265	2.72186e-07	0.33811	0.00302952	0.3799	8.24253e-06	0.00865169	0.300662	0.00646146	0.002703	0.730925	0.00854884	5.16855e-10	0.54775	2.9584e-08	0.178691	1.85563e-06	0.000118744	0.000196459	0.000442283	0.000392506	0.616279
RainF_Feb	0.0103075	0.000236591	0.127523	0	0	NA	0.00217891	1.8369e-06	0	0	0.0263927	0	0	4.20735e-05	0.0854316	0.000935219	5.14662e-07	0.283664	0.00227267	0.410894	1.20434e-05	0.0120268	0.269949	0.00806785	0.00371097	0.74275	0.00723363	2.51755e-10	0.60086	3.22965e-08	0.167094	1.22681e-06	8.23793e-05	0.000242792	0.000357571	0.000289284	0.577166
RainF_OctNov	0.76426	0	0.135818	0.0011572	0.0019983	0.00217891	NA	0.513112	0.001713	0.00202966	0	0.0246206	0.00177145	0.753821	0.0109278	6.61484e-09	8.58159e-09	0.0055042	0.191562	2.62569e-06	1.44132e-09	6.53108e-09	0.00291814	2.51603e-09	2.09842e-10	0.0213125	0.000538421	7.55486e-06	0.0530144	0.585174	0.00162942	1.03518e-05	1.18758e-05	0.707704	1.47876e-05	2.25161e-05	0.000714548
RainF_NovDec	2.57662e-06	0.0944989	1.44612e-08	4.31671e-06	1.97805e-06	1.8369e-06	0.513112	NA	2.2842e-06	1.94441e-06	0.994358	2.92477e-11	2.19156e-06	5.64828e-08	0.0084711	0.141146	0.0213081	0.00498264	3.24395e-05	0.594801	0.0452556	0.763085	0.0144381	0.43202	0.478615	0.00101649	0.880758	0.00351725	0.0444615	3.25572e-10	0.19348	0.0695626	0.146177	6.42626e-07	0.516588	0.307704	0.142616
RainF_DecJan	0.0150258	0.00018496	0.145648	0	0	0	0.001713	2.2842e-06	NA	0	0.0225838	0	0	0.000114855	0.124617	0.000614066	1.1964e-07	0.406872	0.00452451	0.332479	4.75283e-06	0.00576041	0.352033	0.00464103	0.00177558	0.769911	0.00769726	5.51943e-10	0.548528	5.04368e-08	0.165081	1.67812e-06	0.000120612	0.000231405	0.000391442	0.000373203	0.60103
RainF_JanFeb	0.0113176	0.000220763	0.133491	0	0	0	0.00202966	1.94441e-06	0	NA	0.0252754	0	0	5.93788e-05	0.0968715	0.000832731	3.07118e-07	0.327216	0.00286753	0.38567	8.84913e-06	0.00921922	0.294595	0.00674002	0.00287204	0.733157	0.00827719	4.48667e-10	0.557686	2.99381e-08	0.176398	1.7115e-06	0.00011067	0.000204323	0.000424275	0.000370078	0.608697
RainF_OctNovDec	0.471206	5.77316e-15	0.0557963	0.0171578	0.0250336	0.0263927	0	0.994358	0.0225838	0.0252754	NA	0.146961	0.023089	0.349986	0.00182263	9.69459e-08	1.25598e-06	0.00134498	0.0557685	6.42266e-07	1.65988e-07	4.15843e-08	0.000483668	1.63681e-08	3.78744e-09	0.00978038	0.00135359	0.000219993	0.0234818	0.86099	0.00164714	0.000153314	8.60343e-05	0.309397	8.97972e-05	0.000126692	0.000267026
RainF_NovDecJan	0.000499263	0.00208542	0.0037552	1.33227e-15	0	0	0.0246206	2.92477e-11	0	0	0.146961	NA	0	9.27805e-07	0.0327302	0.00551386	2.59958e-05	0.0867581	0.000267613	0.710441	0.000235008	0.0694478	0.10112	0.0369294	0.0265299	0.151318	0.0797043	3.33005e-07	0.237756	3.08709e-11	0.70787	0.000180999	0.00221792	6.00326e-06	0.0128945	0.00738748	0.81359
RainF_DecJanFeb	0.0141927	0.000191114	0.142709	0	0	0	0.00177145	2.19156e-06	0	0	0.023089	0	NA	9.89183e-05	0.117912	0.000652607	1.49079e-07	0.386532	0.00408614	0.343527	5.45337e-06	0.00645536	0.338706	0.00504608	0.00198735	0.765753	0.0076091	4.81435e-10	0.556163	4.65698e-08	0.165276	1.58705e-06	0.000113422	0.000232021	0.000384557	0.00035783	0.597325
MinT_Oct	3.06551e-06	0.644854	3.22146e-05	0.000590527	6.44414e-05	4.20735e-05	0.753821	5.64828e-08	0.000114855	5.93788e-05	0.349986	9.27805e-07	9.89183e-05	NA	2.5813e-09	0.629211	0.573565	4.28342e-06	0	0.00309475	0.888524	0.139224	4.63979e-08	0.181203	0.230421	0.00103936	0.944464	0.0277582	0.0147327	2.31324e-10	0.177267	0.168124	0.412192	9.49313e-08	0.756865	0.567757	0.0359975
MinT_Nov	0.00289966	0.046195	0.00539111	0.229007	0.0997686	0.0854316	0.0109278	0.0084711	0.124617	0.0968715	0.00182263	0.0327302	0.117912	2.5813e-09	NA	0.00201352	0.0871001	5.43493e-07	8.88178e-16	6.05458e-10	0.0216435	0.000435494	0	6.75605e-05	0.000366214	0.00217402	0.403833	0.945377	0.00263528	0.000149848	0.064044	0.751278	0.322203	4.96715e-05	0.298124	0.331607	0.00132507
MinT_Dec	0.796637	2.67897e-09	0.585557	0.000281377	0.000811265	0.000935219	6.61484e-09	0.141146	0.000614066	0.000832731	9.69459e-08	0.00551386	0.000652607	0.629211	0.00201352	NA	9.15423e-12	0.0724713	0.10481	1.56599e-10	0	7.71421e-08	0.000189315	0	4.52749e-12	0.0455351	0.00314235	4.43773e-07	0.0112068	0.373645	0.006986	9.05234e-06	1.89505e-07	0.729976	2.20292e-05	6.85738e-06	0.000253366
MinT_Jan	0.630336	1.8435e-09	0.711324	1.00975e-08	2.72186e-07	5.14662e-07	8.58159e-09	0.0213081	1.1964e-07	3.07118e-07	1.25598e-06	2.59958e-05	1.49079e-07	0.573565	0.0871001	9.15423e-12	NA	0.0516159	0.65649	1.71009e-05	0	8.11649e-11	0.0213141	6.62492e-12	7.68274e-14	0.144479	0.00145166	1.96534e-08	0.377165	0.0248135	0.0107761	1.09228e-06	7.60206e-06	0.234702	1.4389e-05	2.86309e-05	0.0251103
MinT_Feb	9.63352e-05	0.0440409	9.7516e-05	0.656138	0.33811	0.283664	0.0055042	0.00498264	0.406872	0.327216	0.00134498	0.0867581	0.386532	4.28342e-06	5.43493e-07	0.0724713	0.0516159	NA	4.08031e-07	0.000244984	0.0535607	3.37846e-06	1.07893e-06	0.00199002	0.000192605	0.00260924	0.231729	0.728121	0.384859	0.00500525	0.038484	0.766534	0.964199	0.0204536	0.314167	0.640693	0.0954944
MinT_OctNov	5.72805e-05	0.532264	0.00025831	0.0139343	0.00302952	0.00227267	0.191562	3.24395e-05	0.00452451	0.00286753	0.0557685	0.000267613	0.00408614	0	8.88178e-16	0.10481	0.65649	4.08031e-07	NA	1.71193e-05	0.349761	0.0159806	4.11671e-13	0.0127934	0.0245495	0.000901748	0.735162	0.206278	0.00516326	1.27934e-07	0.104214	0.522649	0.984224	6.03482e-07	0.769875	0.910642	0.00750003
MinT_NovDec	0.161904	1.85911e-05	0.0702955	0.216036	0.3799	0.410894	2.62569e-06	0.594801	0.332479	0.38567	6.42266e-07	0.710441	0.343527	0.00309475	6.05458e-10	1.56599e-10	1.71009e-05	0.000244984	1.71193e-05	NA	2.08896e-07	8.64263e-08	2.0588e-12	8.74856e-14	6.07927e-10	0.00376086	0.0325368	0.0142804	0.00130895	0.175684	0.0086171	0.0129631	0.00120387	0.0249138	0.00385101	0.00317386	4.78397e-05
MinT_DecJan	0.689311	3.15841e-10	0.650863	9.65221e-07	8.24253e-06	1.20434e-05	1.44132e-09	0.0452556	4.75283e-06	8.84913e-06	1.65988e-07	0.000235008	5.45337e-06	0.888524	0.0216435	0	0	0.0535607	0.349761	2.08896e-07	NA	3.19863e-10	0.00351547	6.66134e-16	5.32907e-15	0.0862523	0.00151026	2.12427e-08	0.118617	0.0865658	0.00744264	1.17572e-06	8.19868e-07	0.568359	8.91314e-06	8.50024e-06	0.00437141
MinT_JanFeb	0.183862	1.95808e-07	0.0472365	0.00156362	0.00865169	0.0120268	6.53108e-09	0.763085	0.00576041	0.00921922	4.15843e-08	0.0694478	0.00645536	0.139224	0.000435494	7.71421e-08	8.11649e-11	3.37846e-06	0.0159806	8.64263e-08	3.19863e-10	NA	5.3993e-05	2.1747e-12	0	0.0120564	0.00426752	0.0014505	0.289899	0.791346	0.00373086	0.00101578	0.00344107	0.816104	0.000521204	0.00242431	0.0142226
MinT_OctNovDec	0.00328304	0.0190256	0.00198709	0.537362	0.300662	0.269949	0.00291814	0.0144381	0.352033	0.294595	0.000483668	0.10112	0.338706	4.63979e-08	0	0.000189315	0.0213141	1.07893e-06	4.11671e-13	2.0588e-12	0.00351547	5.3993e-05	NA	3.0538e-06	2.91742e-05	0.000353895	0.172238	0.563478	0.000773127	0.0008763	0.0166778	0.341051	0.102288	0.000111733	0.0898701	0.109823	0.000193468
MinT_NovDecJan	0.571443	1.08947e-08	0.220337	0.00168081	0.00646146	0.00806785	2.51603e-09	0.43202	0.00464103	0.00674002	1.63681e-08	0.0369294	0.00504608	0.181203	6.75605e-05	0	6.62492e-12	0.00199002	0.0127934	8.74856e-14	6.66134e-16	2.1747e-12	3.0538e-06	NA	0	0.0162423	0.00443523	5.41245e-05	0.0247431	0.773153	0.0045551	0.000140822	2.79126e-05	0.50366	0.000104269	0.000116828	0.000520442
MinT_DecJanFeb	0.405776	3.90727e-09	0.118371	0.000477389	0.002703	0.00371097	2.09842e-10	0.478615	0.00177558	0.00287204	3.78744e-09	0.0265299	0.00198735	0.230421	0.000366214	4.52749e-12	7.68274e-14	0.000192605	0.0245495	6.07927e-10	5.32907e-15	0	2.91742e-05	0	NA	0.0142774	0.00243575	8.60099e-05	0.112082	0.624005	0.00295138	0.00012431	0.000174432	0.779497	8.83328e-05	0.000256983	0.00304551
MaxT_Oct	7.33825e-06	0.166762	9.53859e-08	0.890519	0.730925	0.74275	0.0213125	0.00101649	0.769911	0.733157	0.00978038	0.151318	0.765753	0.00103936	0.00217402	0.0455351	0.144479	0.00260924	0.000901748	0.00376086	0.0862523	0.0120564	0.000353895	0.0162423	0.0142774	NA	1.06945e-06	0.0920234	1.72423e-07	0.000863132	1.04849e-12	0.00276819	0.00179566	4.04372e-06	1.3016e-05	0.000118572	1.95353e-09
MaxT_Nov	0.0866588	0.00214862	0.0526861	0.0059157	0.00854884	0.00723363	0.000538421	0.880758	0.00769726	0.00827719	0.00135359	0.0797043	0.0076091	0.944464	0.403833	0.00314235	0.00145166	0.231729	0.735162	0.0325368	0.00151026	0.00426752	0.172238	0.00443523	0.00243575	1.06945e-06	NA	1.83411e-06	0.000153067	0.820336	6.66134e-16	5.42055e-12	6.59172e-09	0.121133	0	1.15685e-13	1.71015e-07
MaxT_Dec	0.22647	1.14153e-06	0.79823	1.14882e-09	5.16855e-10	2.51755e-10	7.55486e-06	0.00351725	5.51943e-10	4.48667e-10	0.000219993	3.33005e-07	4.81435e-10	0.0277582	0.945377	4.43773e-07	1.96534e-08	0.728121	0.206278	0.0142804	2.12427e-08	0.0014505	0.563478	5.41245e-05	8.60099e-05	0.0920234	1.83411e-06	NA	0.0461155	0.00634208	0.000543166	2.22045e-16	6.88338e-14	0.296857	2.99705e-10	1.30702e-11	0.00165482
MaxT_Jan	0.0223078	0.143416	0.0147962	0.5534	0.54775	0.60086	0.0530144	0.0444615	0.548528	0.557686	0.0234818	0.237756	0.556163	0.0147327	0.00263528	0.0112068	0.377165	0.384859	0.00516326	0.00130895	0.118617	0.289899	0.000773127	0.0247431	0.112082	1.72423e-07	0.000153067	0.0461155	NA	0.00158189	1.97449e-06	0.00418022	6.34132e-05	1.21231e-07	0.000156699	3.78653e-05	8.88178e-16
MaxT_Feb	2.97027e-06	0.195978	0.000312566	2.93966e-07	2.9584e-08	3.22965e-08	0.585174	3.25572e-10	5.04368e-08	2.99381e-08	0.86099	3.08709e-11	4.65698e-08	2.31324e-10	0.000149848	0.373645	0.0248135	0.00500525	1.27934e-07	0.175684	0.0865658	0.791346	0.0008763	0.773153	0.624005	0.000863132	0.820336	0.00634208	0.00158189	NA	0.118423	0.124815	0.338386	3.15303e-14	0.669883	0.578679	0.0177944
MaxT_OctNov	0.0030581	0.0141535	0.000730743	0.131234	0.178691	0.167094	0.00162942	0.19348	0.165081	0.176398	0.00164714	0.70787	0.165276	0.177267	0.064044	0.006986	0.0107761	0.038484	0.104214	0.0086171	0.00744264	0.00373086	0.0166778	0.0045551	0.00295138	1.04849e-12	6.66134e-16	0.000543166	1.97449e-06	0.118423	NA	2.57302e-07	1.38214e-06	0.00390776	9.40203e-12	1.69248e-09	3.6394e-10
MaxT_NovDec	0.98106	1.0041e-05	0.510693	1.57743e-06	1.85563e-06	1.22681e-06	1.03518e-05	0.0695626	1.67812e-06	1.7115e-06	0.000153314	0.000180999	1.58705e-06	0.168124	0.751278	9.05234e-06	1.09228e-06	0.766534	0.522649	0.0129631	1.17572e-06	0.00101578	0.341051	0.000140822	0.00012431	0.00276819	5.42055e-12	2.22045e-16	0.00418022	0.124815	2.57302e-07	NA	4.44089e-16	0.990673	0	0	2.37534e-05
MaxT_DecJan	0.891234	1.17127e-05	0.506738	0.000144	0.000118744	8.23793e-05	1.18758e-05	0.146177	0.000120612	0.00011067	8.60343e-05	0.00221792	0.000113422	0.412192	0.322203	1.89505e-07	7.60206e-06	0.964199	0.984224	0.00120387	8.19868e-07	0.00344107	0.102288	2.79126e-05	0.000174432	0.00179566	6.59172e-09	6.88338e-14	6.34132e-05	0.338386	1.38214e-06	4.44089e-16	NA	0.458839	1.5099e-14	0	1.53637e-07
MaxT_JanFeb	1.9849e-05	0.749344	0.000298913	0.000414176	0.000196459	0.000242792	0.707704	6.42626e-07	0.000231405	0.000204323	0.309397	6.00326e-06	0.000232021	9.49313e-08	4.96715e-05	0.729976	0.234702	0.0204536	6.03482e-07	0.0249138	0.568359	0.816104	0.000111733	0.50366	0.779497	4.04372e-06	0.121133	0.296857	1.21231e-07	3.15303e-14	0.00390776	0.990673	0.458839	NA	0.289346	0.289526	2.28411e-05
MaxT_OctNovDec	0.313035	7.38468e-05	0.0840555	0.000301204	0.000442283	0.000357571	1.47876e-05	0.516588	0.000391442	0.000424275	8.97972e-05	0.0128945	0.000384557	0.756865	0.298124	2.20292e-05	1.4389e-05	0.314167	0.769875	0.00385101	8.91314e-06	0.000521204	0.0898701	0.000104269	8.83328e-05	1.3016e-05	0	2.99705e-10	0.000156699	0.669883	9.40203e-12	0	1.5099e-14	0.289346	NA	0	7.93749e-08
MaxT_NovDecJan	0.600207	4.79327e-05	0.252428	0.000358117	0.000392506	0.000289284	2.25161e-05	0.307704	0.000373203	0.000370078	0.000126692	0.00738748	0.00035783	0.567757	0.331607	6.85738e-06	2.86309e-05	0.640693	0.910642	0.00317386	8.50024e-06	0.00242431	0.109823	0.000116828	0.000256983	0.000118572	1.15685e-13	1.30702e-11	3.78653e-05	0.578679	1.69248e-09	0	0	0.289526	0	NA	2.18798e-08
MaxT_DecJanFeb	0.0201364	0.00501834	0.00646781	0.558793	0.616279	0.577166	0.000714548	0.142616	0.60103	0.608697	0.000267026	0.81359	0.597325	0.0359975	0.00132507	0.000253366	0.0251103	0.0954944	0.00750003	4.78397e-05	0.00437141	0.0142226	0.000193468	0.000520442	0.00304551	1.95353e-09	1.71015e-07	0.00165482	8.88178e-16	0.0177944	3.6394e-10	2.37534e-05	1.53637e-07	2.28411e-05	7.93749e-08	2.18798e-08	NA

## Sheet: Figure 1 JG11 Correlation File
Figure 1 & S2c: Data used for correlation analyses between DRR incidence in chickpea genotype JG11 and weather parameters
DRR_DI	RainF_Oct	RainF_Nov	RainF_Dec	RainF_Jan	RainF_Feb	RainF_OctNov	RainF_NovDec	RainF_DecJan	RainF_JanFeb	RainF_OctNovDec	RainF_NovDecJan	RainF_DecJanFeb	MinT_Oct	MinT_Nov	MinT_Dec	MinT_Jan	MinT_Feb	MinT_OctNov	MinT_NovDec	MinT_DecJan	MinT_JanFeb	MinT_OctNovDec	MinT_NovDecJan	MinT_DecJanFeb	MaxT_Oct	MaxT_Nov	MaxT_Dec	MaxT_Jan	MaxT_Feb	MaxT_OctNov	MaxT_NovDec	MaxT_DecJan	MaxT_JanFeb	MaxT_OctNovDec	MaxT_NovDecJan	MaxT_DecJanFeb
6.67	64.7	4.05	2.9	0	0	68.75	6.95	2.9	0	71.65	6.95	2.9	22.89	20	17.86	18.15	18.96	21.45	18.93	18.01	18.56	20.25	18.67	18.33	32.97	31.48	30.7	31.52	34.26	32.23	31.09	31.11	32.89	31.72	31.23	32.16
33	26.4	0	0.8	0	0	26.4	0.8	0.8	0	27.2	0.8	0.8	22.77	21.31	19.19	17.43	21.2	22.04	20.25	18.31	19.32	21.09	19.31	19.27	34.57	34.06	33.77	32.83	36.84	34.32	33.92	33.3	34.84	34.13	33.55	34.48
24.59	0	10.45	19.25	56.4	13.2	10.45	29.7	75.65	69.6	29.7	86.1	88.85	17.23	18.08	21.03	22.45	18.66	17.65	19.56	21.74	20.55	18.78	20.52	20.71	33.1	33.91	37.21	31.27	31.57	33.5	35.56	34.24	31.42	34.74	34.13	33.35
26.75	71.3	0	0	0	0	71.3	0	0	0	71.3	0	0	22.52	20.51	19.17	16.46	18.56	21.51	19.84	17.82	17.51	20.73	18.71	18.07	33.98	32.37	33.36	32.71	35.81	33.17	32.86	33.03	34.26	33.24	32.81	33.96
8.23	88.1	20.3	0	0.1	0	108.4	20.3	0.1	0.1	108.4	20.4	0.1	18.97	17.9	16.56	14.02	16.93	18.44	17.23	15.29	15.48	17.81	16.16	15.84	31.54	30.66	31.55	30.79	34.02	31.1	31.1	31.17	32.41	31.25	31	32.12
32.11	71.3	0	0	0	0	71.3	0	0	0	71.3	0	0	22.52	20.51	19.17	16.46	18.56	21.51	19.84	17.82	17.51	20.73	18.71	18.07	33.98	32.37	33.36	32.71	35.81	33.17	32.86	33.03	34.26	33.24	32.81	33.96
35.65	26.4	0	0.8	0	0	26.4	0.8	0.8	0	27.2	0.8	0.8	22.77	21.31	19.19	17.43	21.2	22.04	20.25	18.31	19.32	21.09	19.31	19.27	34.57	34.06	33.77	32.83	36.84	34.32	33.92	33.3	34.84	34.13	33.55	34.48
39.89	26.4	0	0.8	0	0	26.4	0.8	0.8	0	27.2	0.8	0.8	22.77	21.31	19.19	17.43	21.2	22.04	20.25	18.31	19.32	21.09	19.31	19.27	34.57	34.06	33.77	32.83	36.84	34.32	33.92	33.3	34.84	34.13	33.55	34.48
24.56	26.4	0	0.8	0	0	26.4	0.8	0.8	0	27.2	0.8	0.8	22.77	21.31	19.19	17.43	21.2	22.04	20.25	18.31	19.32	21.09	19.31	19.27	34.57	34.06	33.77	32.83	36.84	34.32	33.92	33.3	34.84	34.13	33.55	34.48
39.9	26.4	0	0.8	0	0	26.4	0.8	0.8	0	27.2	0.8	0.8	22.77	21.31	19.19	17.43	21.2	22.04	20.25	18.31	19.32	21.09	19.31	19.27	34.57	34.06	33.77	32.83	36.84	34.32	33.92	33.3	34.84	34.13	33.55	34.48
35.25	26.4	0	0.8	0	0	26.4	0.8	0.8	0	27.2	0.8	0.8	22.77	21.31	19.19	17.43	21.2	22.04	20.25	18.31	19.32	21.09	19.31	19.27	34.57	34.06	33.77	32.83	36.84	34.32	33.92	33.3	34.84	34.13	33.55	34.48
30.1	26.4	0	0.8	0	0	26.4	0.8	0.8	0	27.2	0.8	0.8	22.77	21.31	19.19	17.43	21.2	22.04	20.25	18.31	19.32	21.09	19.31	19.27	34.57	34.06	33.77	32.83	36.84	34.32	33.92	33.3	34.84	34.13	33.55	34.48
42.33	26.4	0	0.8	0	0	26.4	0.8	0.8	0	27.2	0.8	0.8	22.77	21.31	19.19	17.43	21.2	22.04	20.25	18.31	19.32	21.09	19.31	19.27	34.57	34.06	33.77	32.83	36.84	34.32	33.92	33.3	34.84	34.13	33.55	34.48
26	26.4	0	0.8	0	0	26.4	0.8	0.8	0	27.2	0.8	0.8	22.77	21.31	19.19	17.43	21.2	22.04	20.25	18.31	19.32	21.09	19.31	19.27	34.57	34.06	33.77	32.83	36.84	34.32	33.92	33.3	34.84	34.13	33.55	34.48
10.23	18.4	1	0	0.8	0	19.4	1	0.8	0.8	19.4	1.8	0.8	21.76	20.62	18.74	17.23	21.03	21.19	19.68	17.99	19.13	20.37	18.86	19	32.38	30.48	31.9	30.77	34.89	31.43	31.19	31.34	32.83	31.59	31.05	32.52
34.5	64.8	2.1	2.2	1.4	0	66.9	4.3	3.6	1.4	69.1	5.7	3.6	23.09	21.01	18.49	17.71	21.57	22.05	19.75	18.1	19.64	20.87	19.07	19.26	33.36	31.84	31.97	31.14	35.41	32.6	31.9	31.55	33.27	32.39	31.65	32.84
26	64.8	2.1	2.2	1.4	0	66.9	4.3	3.6	1.4	69.1	5.7	3.6	23.09	21.01	18.49	17.71	21.57	22.05	19.75	18.1	19.64	20.87	19.07	19.26	33.36	31.84	31.97	31.14	35.41	32.6	31.9	31.55	33.27	32.39	31.65	32.84
17.39	97	0	0	0.2	0	97	0	0.2	0.2	97	0.2	0.2	20.3	17.41	15.48	14.02	18.89	18.85	16.45	14.75	16.46	17.73	15.64	16.13	33.35	32.23	31.71	31.01	35	32.79	31.97	31.36	33	32.43	31.65	32.57
21.45	97	0	0	0.2	0	97	0	0.2	0.2	97	0.2	0.2	20.3	17.41	15.48	14.02	18.89	18.85	16.45	14.75	16.46	17.73	15.64	16.13	33.35	32.23	31.71	31.01	35	32.79	31.97	31.36	33	32.43	31.65	32.57
17	18.4	1	0	0.8	0	19.4	1	0.8	0.8	19.4	1.8	0.8	21.76	20.62	18.74	17.23	21.03	21.19	19.68	17.99	19.13	20.37	18.86	19	32.38	30.48	31.9	30.77	34.89	31.43	31.19	31.34	32.83	31.59	31.05	32.52
2	88.1	20.3	0	0.1	0	108.4	20.3	0.1	0.1	108.4	20.4	0.1	18.97	17.9	16.56	14.02	16.93	18.44	17.23	15.29	15.48	17.81	16.16	15.84	31.54	30.66	31.55	30.79	34.02	31.1	31.1	31.17	32.41	31.25	31	32.12
5	88.1	20.3	0	0.1	0	108.4	20.3	0.1	0.1	108.4	20.4	0.1	18.97	17.9	16.56	14.02	16.93	18.44	17.23	15.29	15.48	17.81	16.16	15.84	31.54	30.66	31.55	30.79	34.02	31.1	31.1	31.17	32.41	31.25	31	32.12
25.35	71.3	0	0	0	0	71.3	0	0	0	71.3	0	0	22.52	20.51	19.17	16.46	18.56	21.51	19.84	17.82	17.51	20.73	18.71	18.07	33.98	32.37	33.36	32.71	35.81	33.17	32.86	33.03	34.26	33.24	32.81	33.96
25	71.3	0	0	0	0	71.3	0	0	0	71.3	0	0	22.52	20.51	19.17	16.46	18.56	21.51	19.84	17.82	17.51	20.73	18.71	18.07	33.98	32.37	33.36	32.71	35.81	33.17	32.86	33.03	34.26	33.24	32.81	33.96
23.55	71.3	0	0	0	0	71.3	0	0	0	71.3	0	0	22.52	20.51	19.17	16.46	18.56	21.51	19.84	17.82	17.51	20.73	18.71	18.07	33.98	32.37	33.36	32.71	35.81	33.17	32.86	33.03	34.26	33.24	32.81	33.96
18.35	64.8	2.1	2.2	1.4	0	66.9	4.3	3.6	1.4	69.1	5.7	3.6	23.09	21.01	18.49	17.71	21.57	22.05	19.75	18.1	19.64	20.87	19.07	19.26	33.36	31.84	31.97	31.14	35.41	32.6	31.9	31.55	33.27	32.39	31.65	32.84
4.81	0	10.45	19.25	56.4	13.2	10.45	29.7	75.65	69.6	29.7	86.1	88.85	17.23	18.08	21.03	22.45	18.66	17.65	19.56	21.74	20.55	18.78	20.52	20.71	33.1	33.91	37.21	31.27	31.57	33.5	35.56	34.24	31.42	34.74	34.13	33.35
8	18.4	1	0	0.8	0	19.4	1	0.8	0.8	19.4	1.8	0.8	21.76	20.62	18.74	17.23	21.03	21.19	19.68	17.99	19.13	20.37	18.86	19	32.38	30.48	31.9	30.77	34.89	31.43	31.19	31.34	32.83	31.59	31.05	32.52

## Sheet: Figure 1JG11 Correlation matrix
Figure S2c: Correlation Coefficient between DRR disease incidence and weather parameters for genotype JG11
	DRR_DI	RainF_Oct	RainF_Nov	RainF_Dec	RainF_Jan	RainF_Feb	RainF_OctNov	RainF_NovDec	RainF_DecJan	RainF_JanFeb	RainF_OctNovDec	RainF_NovDecJan	RainF_DecJanFeb	MinT_Oct	MinT_Nov	MinT_Dec	MinT_Jan	MinT_Feb	MinT_OctNov	MinT_NovDec	MinT_DecJan	MinT_JanFeb	MinT_OctNovDec	MinT_NovDecJan	MinT_DecJanFeb	MaxT_Oct	MaxT_Nov	MaxT_Dec	MaxT_Jan	MaxT_Feb	MaxT_OctNov	MaxT_NovDec	MaxT_DecJan	MaxT_JanFeb	MaxT_OctNovDec	MaxT_NovDecJan	MaxT_DecJanFeb
DRR_DI	1	-0.265492	-0.644801	-0.168716	-0.204393	-0.199227	-0.375496	-0.548475	-0.195858	-0.203425	-0.420608	-0.359621	-0.196403	0.604501	0.648335	0.389881	0.163813	0.566535	0.642148	0.595058	0.263232	0.414342	0.667394	0.443316	0.426158	0.855024	0.710119	0.34035	0.755544	0.710594	0.799665	0.552084	0.57759	0.781268	0.67573	0.649414	0.809966
RainF_Oct	-0.265492	1	0.268765	-0.46577	-0.454072	-0.454119	0.981165	-0.0584249	-0.458038	-0.454116	0.955324	-0.321698	-0.457543	-0.0433612	-0.45085	-0.780331	-0.778103	-0.593908	-0.229953	-0.696807	-0.806786	-0.843426	-0.466274	-0.813577	-0.863902	-0.340406	-0.509933	-0.643812	-0.253327	-0.0359232	-0.454555	-0.622509	-0.580872	-0.130175	-0.58144	-0.569082	-0.457864
RainF_Nov	-0.644801	0.268765	1	0.274014	0.301838	0.303344	0.449765	0.857229	0.295501	0.302148	0.515203	0.550516	0.296736	-0.765255	-0.68763	-0.320851	-0.172335	-0.683553	-0.752077	-0.579823	-0.240583	-0.48231	-0.733077	-0.437973	-0.453574	-0.764645	-0.413827	-0.090852	-0.554861	-0.657909	-0.582792	-0.261596	-0.308715	-0.661834	-0.424298	-0.360714	-0.578202
RainF_Dec	-0.168716	-0.46577	0.274014	1	0.988138	0.986318	-0.376939	0.730119	0.993342	0.987868	-0.236855	0.948123	0.992489	-0.627036	-0.345475	0.5265	0.811499	-0.132276	-0.518613	0.0914555	0.721927	0.476575	-0.238416	0.463387	0.517274	-0.0862673	0.305864	0.740158	-0.192671	-0.720912	0.143563	0.571592	0.454332	-0.553829	0.420517	0.408502	-0.0333601
RainF_Jan	-0.204393	-0.454072	0.301838	0.988138	1	0.999499	-0.360511	0.743536	0.999251	0.999982	-0.221504	0.961419	0.99949	-0.695616	-0.406157	0.507126	0.762191	-0.20066	-0.585802	0.0452887	0.68334	0.406582	-0.30069	0.410495	0.460342	-0.130305	0.267852	0.757567	-0.212332	-0.749503	0.10132	0.562096	0.45851	-0.580718	0.400538	0.395592	-0.0452849
RainF_Feb	-0.199227	-0.454119	0.303344	0.986318	0.999499	1	-0.360253	0.743633	0.998416	0.999672	-0.221522	0.96113	0.998855	-0.699156	-0.409706	0.508544	0.757348	-0.213373	-0.589461	0.0440043	0.680924	0.396533	-0.303232	0.40728	0.453502	-0.119494	0.282284	0.767795	-0.193435	-0.743222	0.114685	0.575188	0.474232	-0.568665	0.413831	0.41125	-0.0300996
RainF_OctNov	-0.375496	0.981165	0.449765	-0.376939	-0.360511	-0.360253	1	0.117741	-0.36546	-0.36049	0.989162	-0.187893	-0.364753	-0.193679	-0.555961	-0.78792	-0.756069	-0.687795	-0.364055	-0.762408	-0.796353	-0.878806	-0.579378	-0.842237	-0.89203	-0.468995	-0.555835	-0.615205	-0.346178	-0.165253	-0.538371	-0.629693	-0.600535	-0.253437	-0.624242	-0.60003	-0.540519
RainF_NovDec	-0.548475	-0.0584249	0.857229	0.730119	0.743536	0.743633	0.117741	1	0.74182	0.743612	0.23924	0.898801	0.742242	-0.879457	-0.673548	0.0539332	0.312053	-0.556499	-0.812042	-0.363005	0.215602	-0.0875169	-0.648517	-0.0630764	-0.045308	-0.589481	-0.130262	0.33175	-0.497398	-0.85345	-0.337214	0.120179	0.0239158	-0.766778	-0.0763141	-0.0375695	-0.428683
RainF_DecJan	-0.195858	-0.458038	0.295501	0.993342	0.999251	0.998416	-0.36546	0.74182	1	0.999169	-0.22587	0.960221	0.999964	-0.679888	-0.391771	0.513145	0.776327	-0.183873	-0.570179	0.0570271	0.694598	0.425135	-0.285666	0.424747	0.475724	-0.119497	0.278033	0.754876	-0.207852	-0.743976	0.112195	0.565749	0.458484	-0.575241	0.406472	0.399733	-0.0423806
RainF_JanFeb	-0.203425	-0.454116	0.302148	0.987868	0.999982	0.999672	-0.36049	0.743612	0.999169	1	-0.221525	0.961438	0.999446	-0.696343	-0.406864	0.507435	0.761328	-0.203096	-0.586544	0.0450477	0.682933	0.4047	-0.301197	0.409914	0.459075	-0.128257	0.27062	0.759573	-0.208751	-0.748365	0.103872	0.564632	0.461538	-0.578468	0.4031	0.398603	-0.0423977
RainF_OctNovDec	-0.420608	0.955324	0.515203	-0.236855	-0.221504	-0.221522	0.989162	0.23924	-0.22587	-0.221525	1	-0.046786	-0.225264	-0.302551	-0.637921	-0.743	-0.664412	-0.742408	-0.464075	-0.785203	-0.720866	-0.846245	-0.645512	-0.809978	-0.853664	-0.505611	-0.534538	-0.527966	-0.393654	-0.287617	-0.541948	-0.569885	-0.557888	-0.353627	-0.588115	-0.564624	-0.572247
RainF_NovDecJan	-0.359621	-0.321698	0.550516	0.948123	0.961419	0.96113	-0.187893	0.898801	0.960221	0.961438	-0.046786	1	0.960551	-0.817798	-0.543338	0.354629	0.62802	-0.360475	-0.718077	-0.119645	0.536653	0.230528	-0.463903	0.243148	0.283134	-0.327923	0.122	0.633092	-0.343813	-0.842424	-0.0723046	0.417916	0.31041	-0.696123	0.231175	0.243872	-0.206039
RainF_DecJanFeb	-0.196403	-0.457543	0.296736	0.992489	0.99949	0.998855	-0.364753	0.742242	0.999964	0.999446	-0.225264	0.960551	1	-0.682914	-0.39454	0.512559	0.773638	-0.188333	-0.573185	0.0550858	0.692688	0.420932	-0.288358	0.422213	0.472488	-0.119521	0.278727	0.756966	-0.205732	-0.744013	0.112591	0.567279	0.460938	-0.574371	0.407657	0.40154	-0.0405476
MinT_Oct	0.604501	-0.0433612	-0.765255	-0.627036	-0.695616	-0.699156	-0.193679	-0.879457	-0.679888	-0.696343	-0.302551	-0.817798	-0.682914	1	0.882035	0.159286	-0.0986189	0.66243	0.976738	0.60288	0.00528226	0.28842	0.859892	0.315984	0.260672	0.632578	0.2015	-0.275892	0.575336	0.863163	0.398954	-0.052814	0.0503764	0.805902	0.141185	0.113113	0.490734
MinT_Nov	0.648335	-0.45085	-0.68763	-0.345475	-0.406157	-0.409706	-0.555961	-0.673548	-0.391771	-0.406864	-0.637921	-0.543338	-0.39454	0.882035	1	0.541607	0.250791	0.782797	0.962551	0.88409	0.380776	0.588668	0.984009	0.662047	0.602603	0.670025	0.375122	0.0728081	0.64223	0.765298	0.518991	0.231843	0.333836	0.770233	0.373282	0.36046	0.654085
MinT_Dec	0.389881	-0.780331	-0.320851	0.5265	0.507126	0.508544	-0.78792	0.0539332	0.513145	0.507435	-0.743	0.354629	0.512559	0.159286	0.541607	1	0.858191	0.380913	0.337305	0.87167	0.94805	0.782954	0.633109	0.959527	0.893817	0.490293	0.556916	0.791467	0.494984	0.0334289	0.546858	0.728161	0.792401	0.228474	0.708821	0.720965	0.618202
MinT_Jan	0.163813	-0.778103	-0.172335	0.811499	0.762191	0.757348	-0.756069	0.312053	0.776327	0.761328	-0.664412	0.62802	0.773638	-0.0986189	0.250791	0.858191	1	0.356495	0.0567519	0.623498	0.976908	0.865628	0.352493	0.880641	0.907048	0.276706	0.479113	0.755347	0.138463	-0.305822	0.406912	0.668501	0.610399	-0.143322	0.600416	0.575953	0.302333
MinT_Feb	0.566535	-0.593908	-0.683553	-0.132276	-0.20066	-0.213373	-0.687795	-0.556499	-0.183873	-0.203096	-0.742408	-0.360475	-0.188333	0.66243	0.782797	0.380913	0.356495	1	0.737386	0.66854	0.379133	0.776381	0.742422	0.584859	0.684694	0.554408	0.395849	0.0759782	0.288094	0.576459	0.481259	0.244777	0.181985	0.498232	0.348854	0.274213	0.439243
MinT_OctNov	0.642148	-0.229953	-0.752077	-0.518613	-0.585802	-0.589461	-0.364055	-0.812042	-0.570179	-0.586544	-0.464075	-0.718077	-0.573185	0.976738	0.962551	0.337305	0.0567519	0.737386	1	0.74874	0.175588	0.433417	0.942247	0.482489	0.42364	0.667928	0.285908	-0.126737	0.622626	0.844944	0.464873	0.0741095	0.179793	0.813956	0.250042	0.228122	0.579187
MinT_NovDec	0.595058	-0.696807	-0.579823	0.0914555	0.0452887	0.0440043	-0.762408	-0.363005	0.0570271	0.0450477	-0.785203	-0.119645	0.0550858	0.60288	0.88409	0.87167	0.623498	0.66854	0.74874	1	0.749154	0.778811	0.925681	0.919493	0.848464	0.663622	0.528714	0.482641	0.649663	0.464875	0.60702	0.54029	0.635316	0.576168	0.612049	0.611228	0.7252
MinT_DecJan	0.263232	-0.806786	-0.240583	0.721927	0.68334	0.680924	-0.796353	0.215602	0.694598	0.682933	-0.720866	0.536653	0.692688	0.00528226	0.380776	0.94805	0.976908	0.379133	0.175588	0.749154	1	0.86214	0.481975	0.945092	0.934005	0.375108	0.527922	0.797105	0.291482	-0.17598	0.479115	0.716718	0.707629	0.00588587	0.666492	0.656399	0.444128
MinT_JanFeb	0.414342	-0.843426	-0.48231	0.476575	0.406582	0.396533	-0.878806	-0.0875169	0.425135	0.4047	-0.846245	0.230528	0.420932	0.28842	0.588668	0.782954	0.865628	0.776381	0.433417	0.778811	0.86214	1	0.635587	0.907455	0.978771	0.484189	0.536117	0.550474	0.248347	0.102935	0.533056	0.582653	0.509689	0.170759	0.592502	0.536043	0.439804
MinT_OctNovDec	0.667394	-0.466274	-0.733077	-0.238416	-0.30069	-0.303232	-0.579378	-0.648517	-0.285666	-0.301197	-0.645512	-0.463903	-0.288358	0.859892	0.984009	0.633109	0.352493	0.742422	0.942247	0.925681	0.481975	0.635587	1	0.738304	0.666805	0.724204	0.433803	0.17773	0.687821	0.706498	0.577393	0.320489	0.429902	0.750358	0.458324	0.444408	0.696216
MinT_NovDecJan	0.443316	-0.813577	-0.437973	0.463387	0.410495	0.40728	-0.842237	-0.0630764	0.424747	0.409914	-0.809978	0.243148	0.422213	0.315984	0.662047	0.959527	0.880641	0.584859	0.482489	0.919493	0.945092	0.907455	0.738304	1	0.97035	0.541602	0.561786	0.672178	0.463459	0.128312	0.572884	0.663735	0.691908	0.277396	0.673034	0.66019	0.591674
MinT_DecJanFeb	0.426158	-0.863902	-0.453574	0.517274	0.460342	0.453502	-0.89203	-0.045308	0.475724	0.459075	-0.853664	0.283134	0.472488	0.260672	0.602603	0.893817	0.907048	0.684694	0.42364	0.848464	0.934005	0.978771	0.666805	0.97035	1	0.509475	0.568116	0.656588	0.340764	0.0840502	0.56285	0.658424	0.627173	0.197036	0.659176	0.622385	0.519115
MaxT_Oct	0.855024	-0.340406	-0.764645	-0.0862673	-0.130305	-0.119494	-0.468995	-0.589481	-0.119497	-0.128257	-0.505611	-0.327923	-0.119521	0.632578	0.670025	0.490293	0.276706	0.554408	0.667928	0.663622	0.375108	0.484189	0.724204	0.541602	0.509475	1	0.858744	0.459903	0.899403	0.720301	0.95196	0.69492	0.727591	0.847552	0.828811	0.803309	0.928562
MaxT_Nov	0.710119	-0.509933	-0.413827	0.305864	0.267852	0.282284	-0.555835	-0.130262	0.278033	0.27062	-0.534538	0.122	0.278727	0.2015	0.375122	0.556916	0.479113	0.395849	0.285908	0.528714	0.527922	0.536117	0.433803	0.561786	0.568116	0.858744	1	0.744316	0.766092	0.394589	0.974392	0.926879	0.876667	0.578897	0.967965	0.953851	0.870578
MaxT_Dec	0.34035	-0.643812	-0.090852	0.740158	0.757567	0.767795	-0.615205	0.33175	0.754876	0.759573	-0.527966	0.633092	0.756966	-0.275892	0.0728081	0.791467	0.755347	0.0759782	-0.126737	0.482641	0.797105	0.550474	0.17773	0.672178	0.656588	0.459903	0.744316	1	0.439205	-0.170329	0.64512	0.940563	0.919791	0.0716639	0.864929	0.876976	0.607556
MaxT_Jan	0.755544	-0.253327	-0.554861	-0.192671	-0.212332	-0.193435	-0.346178	-0.497398	-0.207852	-0.208751	-0.393654	-0.343813	-0.205732	0.575336	0.64223	0.494984	0.138463	0.288094	0.622626	0.649663	0.291482	0.248347	0.687821	0.463459	0.340764	0.899403	0.766092	0.439205	1	0.720391	0.852301	0.636065	0.756503	0.890383	0.754313	0.783415	0.950766
MaxT_Feb	0.710594	-0.0359232	-0.657909	-0.720912	-0.749503	-0.743222	-0.165253	-0.85345	-0.743976	-0.748365	-0.287617	-0.842424	-0.744013	0.863163	0.765298	0.0334289	-0.305822	0.576459	0.844944	0.464875	-0.17598	0.102935	0.706498	0.128312	0.0840502	0.720301	0.394589	-0.170329	0.720391	1	0.553146	0.104926	0.191072	0.957138	0.288297	0.27924	0.66846
MaxT_OctNov	0.799665	-0.454555	-0.582792	0.143563	0.10132	0.114685	-0.538371	-0.337214	0.112195	0.103872	-0.541948	-0.0723046	0.112591	0.398954	0.518991	0.546858	0.406912	0.481259	0.464873	0.60702	0.479115	0.533056	0.577393	0.572884	0.56285	0.95196	0.974392	0.64512	0.852301	0.553146	1	0.857988	0.842008	0.718622	0.941463	0.921779	0.927497
MaxT_NovDec	0.552084	-0.622509	-0.261596	0.571592	0.562096	0.575188	-0.629693	0.120179	0.565749	0.564632	-0.569885	0.417916	0.567279	-0.052814	0.231843	0.728161	0.668501	0.244777	0.0741095	0.54029	0.716718	0.582653	0.320489	0.663735	0.658424	0.69492	0.926879	0.940563	0.636065	0.104926	0.857988	1	0.962628	0.334513	0.978299	0.97787	0.784071
MaxT_DecJan	0.57759	-0.580872	-0.308715	0.454332	0.45851	0.474232	-0.600535	0.0239158	0.458484	0.461538	-0.557888	0.31041	0.460938	0.0503764	0.333836	0.792401	0.610399	0.181985	0.179793	0.635316	0.707629	0.509689	0.429902	0.691908	0.627173	0.727591	0.876667	0.919791	0.756503	0.191072	0.842008	0.962628	1	0.441346	0.959174	0.980671	0.857766
MaxT_JanFeb	0.781268	-0.130175	-0.661834	-0.553829	-0.580718	-0.568665	-0.253437	-0.766778	-0.575241	-0.578468	-0.353627	-0.696123	-0.574371	0.805902	0.770233	0.228474	-0.143322	0.498232	0.813956	0.576168	0.00588587	0.170759	0.750358	0.277396	0.197036	0.847552	0.578897	0.0716639	0.890383	0.957138	0.718622	0.334513	0.441346	1	0.504004	0.510437	0.835771
MaxT_OctNovDec	0.67573	-0.58144	-0.424298	0.420517	0.400538	0.413831	-0.624242	-0.0763141	0.406472	0.4031	-0.588115	0.231175	0.407657	0.141185	0.373282	0.708821	0.600416	0.348854	0.250042	0.612049	0.666492	0.592502	0.458324	0.673034	0.659176	0.828811	0.967965	0.864929	0.754313	0.288297	0.941463	0.978299	0.959174	0.504004	1	0.992389	0.877562
MaxT_NovDecJan	0.649414	-0.569082	-0.360714	0.408502	0.395592	0.41125	-0.60003	-0.0375695	0.399733	0.398603	-0.564624	0.243872	0.40154	0.113113	0.36046	0.720965	0.575953	0.274213	0.228122	0.611228	0.656399	0.536043	0.444408	0.66019	0.622385	0.803309	0.953851	0.876976	0.783415	0.27924	0.921779	0.97787	0.980671	0.510437	0.992389	1	0.889166
MaxT_DecJanFeb	0.809966	-0.457864	-0.578202	-0.0333601	-0.0452849	-0.0300996	-0.540519	-0.428683	-0.0423806	-0.0423977	-0.572247	-0.206039	-0.0405476	0.490734	0.654085	0.618202	0.302333	0.439243	0.579187	0.7252	0.444128	0.439804	0.696216	0.591674	0.519115	0.928562	0.870578	0.607556	0.950766	0.66846	0.927497	0.784071	0.857766	0.835771	0.877562	0.889166	1
p-Value
	DRR_DI	RainF_Oct	RainF_Nov	RainF_Dec	RainF_Jan	RainF_Feb	RainF_OctNov	RainF_NovDec	RainF_DecJan	RainF_JanFeb	RainF_OctNovDec	RainF_NovDecJan	RainF_DecJanFeb	MinT_Oct	MinT_Nov	MinT_Dec	MinT_Jan	MinT_Feb	MinT_OctNov	MinT_NovDec	MinT_DecJan	MinT_JanFeb	MinT_OctNovDec	MinT_NovDecJan	MinT_DecJanFeb	MaxT_Oct	MaxT_Nov	MaxT_Dec	MaxT_Jan	MaxT_Feb	MaxT_OctNov	MaxT_NovDec	MaxT_DecJan	MaxT_JanFeb	MaxT_OctNovDec	MaxT_NovDecJan	MaxT_DecJanFeb
DRR_DI	NA	0.17211	0.00021221	0.390764	0.296808	0.309448	0.048944	0.00251127	0.317867	0.299151	0.025833	0.0601607	0.316497	0.000656671	0.000190715	0.0402706	0.404875	0.00167209	0.00022972	0.000837526	0.175928	0.02837	0.000104675	0.0181373	0.0237434	6.88881e-09	2.30658e-05	0.0763627	3.34942e-06	2.26481e-05	3.30613e-07	0.00231942	0.00128861	9.25542e-07	7.9437e-05	0.000184546	1.77228e-07
RainF_Oct	0.17211	NA	0.166686	0.012492	0.0152159	0.015204	0	0.767755	0.0142421	0.0152048	2.66454e-15	0.0950449	0.0143608	0.826582	0.0160469	9.72777e-07	1.09406e-06	0.000862288	0.239125	3.79783e-05	2.15684e-07	1.74838e-08	0.0123844	1.41161e-07	3.19346e-09	0.0763113	0.00556971	0.00021859	0.19336	0.855991	0.0150944	0.000404053	0.00119058	0.509104	0.00117428	0.00157597	0.0142836
RainF_Nov	0.00021221	0.166686	NA	0.15824	0.118519	0.116601	0.0163349	5.71867e-09	0.126841	0.118123	0.00502175	0.0024012	0.125185	2.10052e-06	5.27595e-05	0.0959678	0.380529	6.08281e-05	3.93626e-06	0.00122118	0.217496	0.00934311	9.12574e-06	0.0197518	0.015342	2.16439e-06	0.0285871	0.645675	0.00218057	0.000141829	0.00113629	0.178729	0.109952	0.000125236	0.0244276	0.0593292	0.00126982
RainF_Dec	0.390764	0.012492	0.15824	NA	0	0	0.0480124	1.03371e-05	0	0	0.224924	1.86517e-14	0	0.000355936	0.0717593	0.00399975	1.61003e-07	0.50223	0.00469214	0.643475	1.44791e-05	0.0103493	0.221792	0.0130112	0.00481932	0.662484	0.113446	6.72663e-06	0.325962	1.50841e-05	0.466112	0.00148593	0.0151502	0.00223132	0.0258688	0.0309124	0.866172
RainF_Jan	0.296808	0.0152159	0.118519	0	NA	0	0.0594828	5.79579e-06	0	0	0.2573	4.44089e-16	0	3.9661e-05	0.0319839	0.00588169	2.43942e-06	0.305908	0.0010555	0.818996	6.12775e-05	0.0317875	0.119996	0.030025	0.0137006	0.508676	0.168187	3.04452e-06	0.278028	4.43015e-06	0.607941	0.00185183	0.0141298	0.00119504	0.0346726	0.0371872	0.819011
RainF_Feb	0.309448	0.015204	0.116601	0	0	NA	0.0596791	5.77105e-06	0	0	0.257263	4.44089e-16	0	3.4847e-05	0.0303736	0.00572226	3.0763e-06	0.275624	0.000964076	0.824049	6.65955e-05	0.036698	0.116744	0.0314668	0.0153602	0.544746	0.14556	1.85239e-06	0.32401	5.87735e-06	0.561166	0.00136471	0.0107857	0.00159136	0.0285853	0.0296941	0.879152
RainF_OctNov	0.048944	0	0.0163349	0.0480124	0.0594828	0.0596791	NA	0.550704	0.0558231	0.0594991	0	0.338329	0.0563349	0.323389	0.00212756	6.45322e-07	3.26778e-06	5.24531e-05	0.0568434	2.41387e-06	4.00974e-07	7.7205e-10	0.00123437	1.91537e-08	1.85792e-10	0.011817	0.00213356	0.000493767	0.0711455	0.4007	0.00312257	0.000330101	0.000727986	0.193161	0.000384999	0.000737518	0.00298291
RainF_NovDec	0.00251127	0.767755	5.71867e-09	1.03371e-05	5.79579e-06	5.77105e-06	0.550704	NA	6.25311e-06	5.77633e-06	0.220151	8.32778e-11	6.13787e-06	7.22576e-10	8.54572e-05	0.78518	0.105963	0.00210204	1.5559e-07	0.057616	0.27052	0.657886	0.000189664	0.749825	0.81892	0.000963577	0.508817	0.0845913	0.00708002	7.85322e-09	0.0792882	0.542428	0.903851	1.94838e-06	0.69952	0.849464	0.0228394
RainF_DecJan	0.317867	0.0142421	0.126841	0	0	0	0.0558231	6.25311e-06	NA	0	0.247799	6.66134e-16	0	6.89994e-05	0.0392282	0.00522994	1.20027e-06	0.348953	0.00153605	0.773166	4.11512e-05	0.0241176	0.140591	0.0242612	0.0105062	0.544737	0.151982	3.4559e-06	0.28853	5.68367e-06	0.569755	0.00170279	0.0141359	0.00136299	0.0318382	0.0350726	0.830447
RainF_JanFeb	0.299151	0.0152048	0.118123	0	0	0	0.0594991	5.77633e-06	0	NA	0.257256	4.44089e-16	0	3.86258e-05	0.0316578	0.00584662	2.54338e-06	0.299952	0.00103638	0.819944	6.21464e-05	0.0326642	0.119342	0.0302812	0.0139961	0.515417	0.163666	2.76719e-06	0.286402	4.66573e-06	0.598884	0.00174724	0.0134262	0.00126171	0.0334251	0.0356396	0.830379
RainF_OctNovDec	0.025833	2.66454e-15	0.00502175	0.224924	0.2573	0.257263	0	0.220151	0.247799	0.257256	NA	0.813114	0.249105	0.117608	0.000260256	5.93554e-06	0.000115298	6.09308e-06	0.0128595	7.48853e-07	1.51123e-05	1.40399e-08	0.000207718	1.77094e-07	7.7154e-09	0.00605608	0.00338576	0.00388115	0.0382118	0.137781	0.00289303	0.00154666	0.00203737	0.0648821	0.000996856	0.00174753	0.00146318
RainF_NovDecJan	0.0601607	0.0950449	0.0024012	1.86517e-14	4.44089e-16	4.44089e-16	0.338329	8.32778e-11	6.66134e-16	4.44089e-16	0.813114	NA	4.44089e-16	1.07531e-07	0.00280779	0.0640738	0.000346165	0.0595107	1.68957e-05	0.544234	0.00323831	0.237919	0.0128974	0.212482	0.144299	0.0884627	0.536279	0.000299469	0.0732281	1.88812e-08	0.714637	0.0268992	0.107912	3.8937e-05	0.236568	0.211081	0.292852
RainF_DecJanFeb	0.316497	0.0143608	0.125185	0	0	0	0.0563349	6.13787e-06	0	0	0.249105	4.44089e-16	NA	6.21866e-05	0.0377408	0.00529061	1.37894e-06	0.337178	0.00143111	0.780699	4.40819e-05	0.0257071	0.136725	0.0252139	0.0111206	0.544656	0.150921	3.1324e-06	0.293586	5.67429e-06	0.568385	0.00164353	0.0135633	0.00139147	0.0312949	0.0341802	0.837682
MinT_Oct	0.000656671	0.826582	2.10052e-06	0.000355936	3.9661e-05	3.4847e-05	0.323389	7.22576e-10	6.89994e-05	3.86258e-05	0.117608	1.07531e-07	6.21866e-05	NA	5.53854e-10	0.418156	0.617589	0.000122872	0	0.000685044	0.978717	0.136636	4.54852e-09	0.101405	0.180324	0.000303938	0.303845	0.155294	0.00135992	3.41135e-09	0.0354628	0.789538	0.799052	2.27651e-07	0.473607	0.566581	0.00801485
MinT_Nov	0.000190715	0.0160469	5.27595e-05	0.0717593	0.0319839	0.0303736	0.00212756	8.54572e-05	0.0392282	0.0316578	0.000260256	0.00280779	0.0377408	5.53854e-10	NA	0.00291424	0.198009	8.52875e-07	4.44089e-16	4.46097e-10	0.0456037	0.000983264	0	0.000124387	0.000689982	9.60352e-05	0.0491878	0.712733	0.00022916	2.09605e-06	0.00465685	0.235178	0.0825357	1.63945e-06	0.0504006	0.059522	0.000159836
MinT_Dec	0.0402706	9.72777e-07	0.0959678	0.00399975	0.00588169	0.00572226	6.45322e-07	0.78518	0.00522994	0.00584662	5.93554e-06	0.0640738	0.00529061	0.418156	0.00291424	NA	5.26766e-09	0.0455196	0.0792026	1.55741e-09	1.90958e-14	8.4569e-07	0.000299328	8.88178e-16	1.5111e-10	0.00808008	0.00208243	5.29667e-07	0.00740735	0.865898	0.00260157	1.12159e-05	5.02512e-07	0.242243	2.42443e-05	1.50517e-05	0.000455031
MinT_Jan	0.404875	1.09406e-06	0.380529	1.61003e-07	2.43942e-06	3.0763e-06	3.26778e-06	0.105963	1.20027e-06	2.54338e-06	0.000115298	0.000346165	1.37894e-06	0.617589	0.198009	5.26766e-09	NA	0.0625888	0.774233	0.000393074	0	2.73306e-09	0.0658074	6.4e-10	2.89351e-11	0.15403	0.00989349	3.38053e-06	0.482264	0.113497	0.0316355	0.000100959	0.000561898	0.466869	0.00073021	0.00134007	0.117886
MinT_Feb	0.00167209	0.000862288	6.08281e-05	0.50223	0.305908	0.275624	5.24531e-05	0.00210204	0.348953	0.299952	6.09308e-06	0.0595107	0.337178	0.000122872	8.52875e-07	0.0455196	0.0625888	NA	7.58849e-06	0.00010083	0.0466234	1.19691e-06	6.08929e-06	0.00108025	5.84658e-05	0.00220271	0.037053	0.700782	0.137101	0.00132395	0.00952119	0.209338	0.354009	0.00696983	0.0688437	0.157927	0.0193578
MinT_OctNov	0.00022972	0.239125	3.93626e-06	0.00469214	0.0010555	0.000964076	0.0568434	1.5559e-07	0.00153605	0.00103638	0.0128595	1.68957e-05	0.00143111	0	4.44089e-16	0.0792026	0.774233	7.58849e-06	NA	4.58698e-06	0.371464	0.0212202	7.28306e-14	0.00931317	0.0246737	0.000102869	0.140241	0.52045	0.00040274	1.55445e-08	0.0126853	0.707818	0.359933	1.37798e-07	0.199397	0.242989	0.00124005
MinT_NovDec	0.000837526	3.79783e-05	0.00122118	0.643475	0.818996	0.824049	2.41387e-06	0.057616	0.773166	0.819944	7.48853e-07	0.544234	0.780699	0.000685044	4.46097e-10	1.55741e-09	0.000393074	0.00010083	4.58698e-06	NA	4.50132e-06	1.05412e-06	1.75859e-12	4.79949e-12	1.17774e-08	0.000118267	0.00382181	0.00928777	0.000183148	0.0126849	0.000614604	0.00299758	0.00028081	0.0013332	0.000537636	0.000549589	1.26729e-05
MinT_DecJan	0.175928	2.15684e-07	0.217496	1.44791e-05	6.12775e-05	6.65955e-05	4.00974e-07	0.27052	4.11512e-05	6.21464e-05	1.51123e-05	0.00323831	4.40819e-05	0.978717	0.0456037	1.90958e-14	0	0.0466234	0.371464	4.50132e-06	NA	3.73537e-09	0.00939957	3.84137e-14	3.93907e-13	0.0491967	0.00388471	3.83913e-07	0.132336	0.370379	0.00989305	1.78315e-05	2.5373e-05	0.976286	0.000107794	0.000148712	0.017902
MinT_JanFeb	0.02837	1.74838e-08	0.00934311	0.0103493	0.0317875	0.036698	7.7205e-10	0.657886	0.0241176	0.0326642	1.40399e-08	0.237919	0.0257071	0.136636	0.000983264	8.4569e-07	2.73306e-09	1.19691e-06	0.0212202	1.05412e-06	3.73537e-09	NA	0.000278605	2.73945e-11	0	0.00903189	0.00327511	0.0024034	0.202561	0.602201	0.00349243	0.00114014	0.00559621	0.384967	0.000893391	0.00328022	0.0191859
MinT_OctNovDec	0.000104675	0.0123844	9.12574e-06	0.221792	0.119996	0.116744	0.00123437	0.000189664	0.140591	0.119342	0.000207718	0.0128974	0.136725	4.54852e-09	0	0.000299328	0.0658074	6.08929e-06	7.28306e-14	1.75859e-12	0.00939957	0.000278605	NA	7.29282e-06	0.000106702	1.31998e-05	0.0210923	0.365565	5.24063e-05	2.64873e-05	0.00129471	0.0963644	0.022413	4.26021e-06	0.0141738	0.0178211	3.88061e-05
MinT_NovDecJan	0.0181373	1.41161e-07	0.0197518	0.0130112	0.030025	0.0314668	1.91537e-08	0.749825	0.0242612	0.0302812	1.77094e-07	0.212482	0.0252139	0.101405	0.000124387	8.88178e-16	6.4e-10	0.00108025	0.00931317	4.79949e-12	3.84137e-14	2.73945e-11	7.29282e-06	NA	0	0.00291456	0.00186499	8.94409e-05	0.0129951	0.515236	0.00144135	0.000117835	4.53307e-05	0.152963	8.69346e-05	0.000131963	0.000912184
MinT_DecJanFeb	0.0237434	3.19346e-09	0.015342	0.00481932	0.0137006	0.0153602	1.85792e-10	0.81892	0.0105062	0.0139961	7.7154e-09	0.144299	0.0111206	0.180324	0.000689982	1.5111e-10	2.89351e-11	5.84658e-05	0.0246737	1.17774e-08	3.93907e-13	0	0.000106702	0	NA	0.00561955	0.00161185	0.000147836	0.0759828	0.67067	0.00182019	0.000139547	0.000354562	0.314907	0.000136271	0.000405448	0.00464527
MaxT_Oct	6.88881e-09	0.0763113	2.16439e-06	0.662484	0.508676	0.544746	0.011817	0.000963577	0.544737	0.515417	0.00605608	0.0884627	0.544656	0.000303938	9.60352e-05	0.00808008	0.15403	0.00220271	0.000102869	0.000118267	0.0491967	0.00903189	1.31998e-05	0.00291456	0.00561955	NA	5.02311e-09	0.0138023	7.73326e-11	1.54589e-05	7.10543e-15	4.06748e-05	1.14842e-05	1.26637e-08	5.10961e-08	2.66282e-07	1.06937e-12
MaxT_Nov	2.30658e-05	0.00556971	0.0285871	0.113446	0.168187	0.14556	0.00213356	0.508817	0.151982	0.163666	0.00338576	0.536279	0.150921	0.303845	0.0491878	0.00208243	0.00989349	0.037053	0.140241	0.00382181	0.00388471	0.00327511	0.0210923	0.00186499	0.00161185	5.02311e-09	NA	5.59817e-06	2.01561e-06	0.0377149	0	1.43352e-12	9.57099e-10	0.00124875	0	4.21885e-15	1.72763e-09
MaxT_Dec	0.0763627	0.00021859	0.645675	6.72663e-06	3.04452e-06	1.85239e-06	0.000493767	0.0845913	3.4559e-06	2.76719e-06	0.00388115	0.000299469	3.1324e-06	0.155294	0.712733	5.29667e-07	3.38053e-06	0.700782	0.52045	0.00928777	3.83913e-07	0.0024034	0.365565	8.94409e-05	0.000147836	0.0138023	5.59817e-06	NA	0.0193696	0.386182	0.000210186	1.04805e-13	4.58167e-12	0.717063	2.91156e-09	9.28015e-10	0.000605963
MaxT_Jan	3.34942e-06	0.19336	0.00218057	0.325962	0.278028	0.32401	0.0711455	0.00708002	0.28853	0.286402	0.0382118	0.0732281	0.293586	0.00135992	0.00022916	0.00740735	0.482264	0.137101	0.00040274	0.000183148	0.132336	0.202561	5.24063e-05	0.0129951	0.0759828	7.73326e-11	2.01561e-06	0.0193696	NA	1.54036e-05	8.6333e-09	0.000274761	3.20161e-06	2.24019e-10	3.54803e-06	8.24975e-07	9.76996e-15
MaxT_Feb	2.26481e-05	0.855991	0.000141829	1.50841e-05	4.43015e-06	5.87735e-06	0.4007	7.85322e-09	5.68367e-06	4.66573e-06	0.137781	1.88812e-08	5.67429e-06	3.41135e-09	2.09605e-06	0.865898	0.113497	0.00132395	1.55445e-08	0.0126849	0.370379	0.602201	2.64873e-05	0.515236	0.67067	1.54589e-05	0.0377149	0.386182	1.54036e-05	NA	0.00226546	0.595162	0.330068	1.77636e-15	0.136812	0.15014	0.000101095
MaxT_OctNov	3.30613e-07	0.0150944	0.00113629	0.466112	0.607941	0.561166	0.00312257	0.0792882	0.569755	0.598884	0.00289303	0.714637	0.568385	0.0354628	0.00465685	0.00260157	0.0316355	0.00952119	0.0126853	0.000614604	0.00989305	0.00349243	0.00129471	0.00144135	0.00182019	7.10543e-15	0	0.000210186	8.6333e-09	0.00226546	NA	5.36031e-09	1.9491e-08	1.65333e-05	8.65974e-14	3.34421e-12	1.2883e-12
MaxT_NovDec	0.00231942	0.000404053	0.178729	0.00148593	0.00185183	0.00136471	0.000330101	0.542428	0.00170279	0.00174724	0.00154666	0.0268992	0.00164353	0.789538	0.235178	1.12159e-05	0.000100959	0.209338	0.707818	0.00299758	1.78315e-05	0.00114014	0.0963644	0.000117835	0.000139547	4.06748e-05	1.43352e-12	1.04805e-13	0.000274761	0.595162	5.36031e-09	NA	4.44089e-16	0.081877	0	0	7.96256e-07
MaxT_DecJan	0.00128861	0.00119058	0.109952	0.0151502	0.0141298	0.0107857	0.000727986	0.903851	0.0141359	0.0134262	0.00203737	0.107912	0.0135633	0.799052	0.0825357	5.02512e-07	0.000561898	0.354009	0.359933	0.00028081	2.5373e-05	0.00559621	0.022413	4.53307e-05	0.000354562	1.14842e-05	9.57099e-10	4.58167e-12	3.20161e-06	0.330068	1.9491e-08	4.44089e-16	NA	0.0187196	8.88178e-16	0	5.46306e-09
MaxT_JanFeb	9.25542e-07	0.509104	0.000125236	0.00223132	0.00119504	0.00159136	0.193161	1.94838e-06	0.00136299	0.00126171	0.0648821	3.8937e-05	0.00139147	2.27651e-07	1.63945e-06	0.242243	0.466869	0.00696983	1.37798e-07	0.0013332	0.976286	0.384967	4.26021e-06	0.152963	0.314907	1.26637e-08	0.00124875	0.717063	2.24019e-10	1.77636e-15	1.65333e-05	0.081877	0.0187196	NA	0.00624589	0.00551512	3.10599e-08
MaxT_OctNovDec	7.9437e-05	0.00117428	0.0244276	0.0258688	0.0346726	0.0285853	0.000384999	0.69952	0.0318382	0.0334251	0.000996856	0.236568	0.0312949	0.473607	0.0504006	2.42443e-05	0.00073021	0.0688437	0.199397	0.000537636	0.000107794	0.000893391	0.0141738	8.69346e-05	0.000136271	5.10961e-08	0	2.91156e-09	3.54803e-06	0.136812	8.65974e-14	0	8.88178e-16	0.00624589	NA	0	8.75226e-10
MaxT_NovDecJan	0.000184546	0.00157597	0.0593292	0.0309124	0.0371872	0.0296941	0.000737518	0.849464	0.0350726	0.0356396	0.00174753	0.211081	0.0341802	0.566581	0.059522	1.50517e-05	0.00134007	0.157927	0.242989	0.000549589	0.000148712	0.00328022	0.0178211	0.000131963	0.000405448	2.66282e-07	4.21885e-15	9.28015e-10	8.24975e-07	0.15014	3.34421e-12	0	0	0.00551512	0	NA	2.56758e-10
MaxT_DecJanFeb	1.77228e-07	0.0142836	0.00126982	0.866172	0.819011	0.879152	0.00298291	0.0228394	0.830447	0.830379	0.00146318	0.292852	0.837682	0.00801485	0.000159836	0.000455031	0.117886	0.0193578	0.00124005	1.26729e-05	0.017902	0.0191859	3.88061e-05	0.000912184	0.00464527	1.06937e-12	1.72763e-09	0.000605963	9.76996e-15	0.000101095	1.2883e-12	7.96256e-07	5.46306e-09	3.10599e-08	8.75226e-10	2.56758e-10	NA

## Sheet: Figure 1 RedS Correlation File
Figure 1 & S2d: Data used for correlation analyses between DRR incidence and weather parameters for chickpea grown in red soil
DRR_DI	RainF_Oct	RainF_Nov	RainF_Dec	RainF_Jan	RainF_Feb	RainF_OctNov	RainF_NovDec	RainF_DecJan	RainF_JanFeb	RainF_OctNovDec	RainF_NovDecJan	RainF_DecJanFeb	MinT_Oct	MinT_Nov	MinT_Dec	MinT_Jan	MinT_Feb	MinT_OctNov	MinT_NovDec	MinT_DecJan	MinT_JanFeb	MinT_OctNovDec	MinT_NovDecJan	MinT_DecJanFeb	MaxT_Oct	MaxT_Nov	MaxT_Dec	MaxT_Jan	MaxT_Feb	MaxT_OctNov	MaxT_NovDec	MaxT_DecJan	MaxT_JanFeb	MaxT_OctNovDec	MaxT_NovDecJan	MaxT_DecJanFeb
16.12	71.3	0	0	0	0	71.3	0	0	0	71.3	0	0	22.52	20.51	19.17	16.46	18.56	21.51	19.84	17.82	17.51	20.73	18.71	18.07	33.98	32.37	33.36	32.71	35.81	33.17	32.86	33.03	34.26	33.24	32.81	33.96
2	88.1	20.3	0	0.1	0	108.4	20.3	0.1	0.1	108.4	20.4	0.1	18.97	17.9	16.56	14.02	16.93	18.44	17.23	15.29	15.48	17.81	16.16	15.84	31.54	30.66	31.55	30.79	34.02	31.1	31.1	31.17	32.41	31.25	31	32.12
5	88.1	20.3	0	0.1	0	108.4	20.3	0.1	0.1	108.4	20.4	0.1	18.97	17.9	16.56	14.02	16.93	18.44	17.23	15.29	15.48	17.81	16.16	15.84	31.54	30.66	31.55	30.79	34.02	31.1	31.1	31.17	32.41	31.25	31	32.12
25.35	71.3	0	0	0	0	71.3	0	0	0	71.3	0	0	22.52	20.51	19.17	16.46	18.56	21.51	19.84	17.82	17.51	20.73	18.71	18.07	33.98	32.37	33.36	32.71	35.81	33.17	32.86	33.03	34.26	33.24	32.81	33.96
25	71.3	0	0	0	0	71.3	0	0	0	71.3	0	0	22.52	20.51	19.17	16.46	18.56	21.51	19.84	17.82	17.51	20.73	18.71	18.07	33.98	32.37	33.36	32.71	35.81	33.17	32.86	33.03	34.26	33.24	32.81	33.96
23.55	71.3	0	0	0	0	71.3	0	0	0	71.3	0	0	22.52	20.51	19.17	16.46	18.56	21.51	19.84	17.82	17.51	20.73	18.71	18.07	33.98	32.37	33.36	32.71	35.81	33.17	32.86	33.03	34.26	33.24	32.81	33.96
18.35	64.8	2.1	2.2	1.4	0	66.9	4.3	3.6	1.4	69.1	5.7	3.6	23.09	21.01	18.49	17.71	21.57	22.05	19.75	18.1	19.64	20.87	19.07	19.26	33.36	31.84	31.97	31.14	35.41	32.6	31.9	31.55	33.27	32.39	31.65	32.84
11.21	88.1	20.3	0	0.1	0	108.4	20.3	0.1	0.1	108.4	20.4	0.1	18.97	17.9	16.56	14.02	16.93	18.44	17.23	15.29	15.48	17.81	16.16	15.84	31.54	30.66	31.55	30.79	34.02	31.1	31.1	31.17	32.41	31.25	31	32.12
4.81	0	10.45	19.25	56.4	13.2	10.45	29.7	75.65	69.6	29.7	86.1	88.85	17.23	18.08	21.03	22.45	18.66	17.65	19.56	21.74	20.55	18.78	20.52	20.71	33.1	33.91	37.21	31.27	31.57	33.5	35.56	34.24	31.42	34.74	34.13	33.35
8	18.4	1	0	0.8	0	19.4	1	0.8	0.8	19.4	1.8	0.8	21.76	20.62	18.74	17.23	21.03	21.19	19.68	17.99	19.13	20.37	18.86	19	32.38	30.48	31.9	30.77	34.89	31.43	31.19	31.34	32.83	31.59	31.05	32.52

## Sheet: Fig 1RedS Correlation Matrix
Figure S2d: Correlation Coefficient between DRR disease incidence and weather parameters for chickpea grown in red soil
	DRR_DI	RainF_Oct	RainF_Nov	RainF_Dec	RainF_Jan	RainF_Feb	RainF_OctNov	RainF_NovDec	RainF_DecJan	RainF_JanFeb	RainF_OctNovDec	RainF_NovDecJan	RainF_DecJanFeb	MinT_Oct	MinT_Nov	MinT_Dec	MinT_Jan	MinT_Feb	MinT_OctNov	MinT_NovDec	MinT_DecJan	MinT_JanFeb	MinT_OctNovDec	MinT_NovDecJan	MinT_DecJanFeb	MaxT_Oct	MaxT_Nov	MaxT_Dec	MaxT_Jan	MaxT_Feb	MaxT_OctNov	MaxT_NovDec	MaxT_DecJan	MaxT_JanFeb	MaxT_OctNovDec	MaxT_NovDecJan	MaxT_DecJanFeb
DRR_DI	1	0.223529	-0.755589	-0.341486	-0.36152	-0.359209	-0.0114506	-0.788589	-0.356722	-0.361099	-0.079816	-0.589298	-0.357143	0.814291	0.766192	0.373249	0.0192763	0.280993	0.803724	0.656126	0.15553	0.13893	0.796625	0.369494	0.216319	0.825391	0.389383	0.0730498	0.838086	0.774523	0.646365	0.201068	0.405617	0.884895	0.411739	0.404027	0.782208
RainF_Oct	0.223529	1	0.318092	-0.742377	-0.748716	-0.739829	0.965442	-0.128807	-0.74772	-0.747063	0.927159	-0.558992	-0.746646	0.183034	-0.119631	-0.737597	-0.880808	-0.540086	0.0655208	-0.511114	-0.848588	-0.854916	-0.205724	-0.768743	-0.848334	-0.187124	-0.462973	-0.675666	0.129267	0.477381	-0.350255	-0.604481	-0.469083	0.372842	-0.53008	-0.470562	-0.15713
RainF_Nov	-0.755589	0.318092	1	0.0899712	0.106903	0.112228	0.554182	0.855447	0.102684	0.107922	0.633603	0.447857	0.104124	-0.838577	-0.948665	-0.710799	-0.41599	-0.697225	-0.891074	-0.962029	-0.539906	-0.601515	-0.987691	-0.757128	-0.656735	-0.899358	-0.486226	-0.283557	-0.724954	-0.639989	-0.738124	-0.370695	-0.521755	-0.74473	-0.566905	-0.514222	-0.811684
RainF_Dec	-0.341486	-0.742377	0.0899712	1	0.995663	0.993448	-0.627074	0.592756	0.997586	0.995294	-0.500477	0.928676	0.997107	-0.570009	-0.330975	0.617096	0.859511	0.0810261	-0.482542	0.184708	0.788328	0.634445	-0.181124	0.578524	0.650338	0.0680971	0.675568	0.858159	-0.160861	-0.797437	0.402895	0.802142	0.596044	-0.596342	0.648243	0.628204	0.0972842
RainF_Jan	-0.36152	-0.748716	0.106903	0.995663	1	0.999659	-0.627985	0.604193	0.99972	0.999988	-0.502341	0.936615	0.99985	-0.601221	-0.362164	0.614023	0.842675	0.028431	-0.514151	0.165262	0.776356	0.599143	-0.208517	0.558475	0.623539	0.0508137	0.664898	0.869681	-0.150122	-0.812569	0.3879	0.80499	0.609571	-0.601233	0.645208	0.63356	0.101004
RainF_Feb	-0.359209	-0.739829	0.112228	0.993448	0.999659	1	-0.618718	0.607347	0.998902	0.999776	-0.492477	0.937773	0.999205	-0.607717	-0.371369	0.612515	0.835155	0.0067997	-0.521824	0.15916	0.770947	0.58421	-0.215425	0.550946	0.612161	0.0521503	0.668853	0.874906	-0.138466	-0.812963	0.390725	0.809792	0.618485	-0.596177	0.649401	0.640863	0.108724
RainF_OctNov	-0.0114506	0.965442	0.554182	-0.627074	-0.627985	-0.618718	1	0.122068	-0.62827	-0.626253	0.98822	-0.36768	-0.626931	-0.0698184	-0.365821	-0.843006	-0.887703	-0.66586	-0.187426	-0.713216	-0.893478	-0.91597	-0.452139	-0.883088	-0.925371	-0.411525	-0.540152	-0.671183	-0.0857915	0.243209	-0.510431	-0.632637	-0.555283	0.122631	-0.62125	-0.554511	-0.361089
RainF_NovDec	-0.788589	-0.128807	0.855447	0.592756	0.604193	0.607347	0.122068	1	0.601781	0.604825	0.252123	0.845077	0.602696	-0.97453	-0.939256	-0.253906	0.11055	-0.521686	-0.971499	-0.681908	-0.0266717	-0.156512	-0.892892	-0.311429	-0.192901	-0.691866	-0.0418977	0.216941	-0.66989	-0.932202	-0.387388	0.117346	-0.111981	-0.912332	-0.121348	-0.0891661	-0.60579
RainF_DecJan	-0.356722	-0.74772	0.102684	0.997586	0.99972	0.998902	-0.62827	0.601781	1	0.999617	-0.502281	0.935367	0.999976	-0.593776	-0.354529	0.61531	0.847651	0.0418327	-0.506534	0.170344	0.78004	0.608615	-0.20172	0.564034	0.630869	0.0552518	0.66816	0.867466	-0.152977	-0.809389	0.392034	0.804928	0.606632	-0.600484	0.646511	0.632719	0.100141
RainF_JanFeb	-0.361099	-0.747063	0.107922	0.995294	0.999988	0.999776	-0.626253	0.604825	0.999617	1	-0.50049	0.936885	0.99978	-0.602489	-0.363936	0.613768	0.841287	0.0243145	-0.515639	0.164109	0.775367	0.596331	-0.209843	0.557071	0.621406	0.0510708	0.665686	0.870722	-0.147911	-0.812687	0.388458	0.805946	0.6113	-0.600302	0.64604	0.634983	0.102479
RainF_OctNovDec	-0.079816	0.927159	0.633603	-0.500477	-0.502341	-0.492477	0.98822	0.252123	-0.502281	-0.50049	1	-0.226195	-0.500887	-0.189584	-0.471604	-0.815695	-0.817746	-0.72413	-0.303111	-0.756393	-0.83815	-0.89338	-0.538099	-0.86782	-0.900705	-0.443998	-0.46761	-0.577368	-0.126954	0.113639	-0.488148	-0.545532	-0.50005	0.0191351	-0.563112	-0.492874	-0.382208
RainF_NovDecJan	-0.589298	-0.558992	0.447857	0.928676	0.936615	0.937773	-0.36768	0.845077	0.935367	0.936885	-0.226195	1	0.935856	-0.831884	-0.655977	0.300344	0.614007	-0.210303	-0.772131	-0.188943	0.509175	0.333183	-0.5325	0.237782	0.333553	-0.270112	0.427697	0.678906	-0.395269	-0.955078	0.0899351	0.59171	0.35976	-0.804544	0.379552	0.385887	-0.198589
RainF_DecJanFeb	-0.357143	-0.746646	0.104124	0.997107	0.99985	0.999205	-0.626931	0.602696	0.999976	0.99978	-0.500887	0.935856	1	-0.595941	-0.357093	0.614979	0.845903	0.0366073	-0.508888	0.168698	0.778791	0.605056	-0.203795	0.562158	0.628164	0.0547964	0.668356	0.868698	-0.150832	-0.810036	0.391893	0.805767	0.608487	-0.599924	0.647033	0.634023	0.101436
MinT_Oct	0.814291	0.183034	-0.838577	-0.570009	-0.601221	-0.607717	-0.0698184	-0.97453	-0.593776	-0.602489	-0.189584	-0.831884	-0.595941	1	0.953494	0.229771	-0.0935918	0.580174	0.992899	0.675464	0.0282295	0.194571	0.902495	0.317472	0.213495	0.703721	0.0699392	-0.240039	0.634631	0.935064	0.409053	-0.120445	0.0790172	0.897995	0.122467	0.0768415	0.578333
MinT_Nov	0.766192	-0.119631	-0.948665	-0.330975	-0.362164	-0.371369	-0.365821	-0.939256	-0.354529	-0.363936	-0.471604	-0.655977	-0.357093	0.953494	1	0.473262	0.190667	0.748758	0.982576	0.848139	0.304163	0.467904	0.97981	0.569801	0.487092	0.786012	0.240514	-0.014588	0.61633	0.79389	0.545127	0.0876688	0.245819	0.796661	0.310487	0.246247	0.649834
MinT_Dec	0.373249	-0.737597	-0.710799	0.617096	0.614023	0.612515	-0.843006	-0.253906	0.61531	0.613768	-0.815695	0.300344	0.614979	0.229771	0.473262	1	0.894855	0.486329	0.327619	0.868081	0.958093	0.840286	0.623667	0.971706	0.918238	0.774013	0.883325	0.864904	0.537634	-0.0522128	0.887604	0.889685	0.89295	0.206463	0.934298	0.897369	0.766045
MinT_Jan	0.0192763	-0.880808	-0.41599	0.859511	0.842675	0.835155	-0.887703	0.11055	0.847651	0.841287	-0.817746	0.614007	0.845903	-0.0935918	0.190667	0.894855	1	0.505309	0.0171395	0.645712	0.985216	0.92218	0.330139	0.908684	0.945639	0.461844	0.794691	0.873271	0.129163	-0.418086	0.675236	0.85947	0.72885	-0.217808	0.814239	0.757478	0.421291
MinT_Feb	0.280993	-0.540086	-0.697225	0.0810261	0.028431	0.0067997	-0.66586	-0.521686	0.0418327	0.0243145	-0.72413	-0.210303	0.0366073	0.580174	0.748758	0.486329	0.505309	1	0.654004	0.714611	0.511206	0.799737	0.713095	0.671811	0.732884	0.428602	0.164478	0.0704651	0.0345416	0.285934	0.315979	0.11025	0.0688534	0.200484	0.217537	0.101884	0.216142
MinT_OctNov	0.803724	0.0655208	-0.891074	-0.482542	-0.514151	-0.521824	-0.187426	-0.971499	-0.506534	-0.515639	-0.303111	-0.772131	-0.508888	0.992899	0.982576	0.327619	0.0171395	0.654004	1	0.750711	0.13687	0.3047	0.942872	0.420132	0.32367	0.743107	0.136772	-0.154881	0.633216	0.889806	0.466136	-0.0408669	0.144317	0.867463	0.196797	0.143181	0.61176
MinT_NovDec	0.656126	-0.511114	-0.962029	0.184708	0.165262	0.15916	-0.713216	-0.681908	0.170344	0.164109	-0.756393	-0.188943	0.168698	0.675464	0.848139	0.868081	0.645712	0.714611	0.750711	1	0.74766	0.769179	0.927195	0.905531	0.826826	0.908336	0.666724	0.511899	0.670438	0.415871	0.840926	0.584422	0.67543	0.57294	0.736795	0.678353	0.826738
MinT_DecJan	0.15553	-0.848588	-0.539906	0.788328	0.776356	0.770947	-0.893478	-0.0266717	0.78004	0.775367	-0.83815	0.509175	0.778791	0.0282295	0.304163	0.958093	0.985216	0.511206	0.13687	0.74766	1	0.914447	0.451344	0.956158	0.959389	0.593375	0.84879	0.892238	0.289089	-0.288282	0.773832	0.892854	0.81029	-0.0605613	0.880962	0.830336	0.56426
MinT_JanFeb	0.13893	-0.854916	-0.601515	0.634445	0.599143	0.58421	-0.91597	-0.156512	0.608615	0.596331	-0.89338	0.333183	0.605056	0.194571	0.467904	0.840286	0.92218	0.799737	0.3047	0.769179	0.914447	1	0.548915	0.933096	0.986285	0.512976	0.626364	0.639	0.104828	-0.163074	0.611037	0.647186	0.537616	-0.0621439	0.663707	0.572363	0.389496
MinT_OctNovDec	0.796625	-0.205724	-0.987691	-0.181124	-0.208517	-0.215425	-0.452139	-0.892892	-0.20172	-0.209843	-0.538099	-0.5325	-0.203795	0.902495	0.97981	0.623667	0.330139	0.713095	0.942872	0.927195	0.451344	0.548915	1	0.690466	0.591955	0.887814	0.425036	0.176914	0.713084	0.717509	0.698901	0.280114	0.434163	0.79015	0.492453	0.434955	0.776026
MinT_NovDecJan	0.369494	-0.768743	-0.757128	0.578524	0.558475	0.550946	-0.883088	-0.311429	0.564034	0.557071	-0.86782	0.237782	0.562158	0.317472	0.569801	0.971706	0.908684	0.671811	0.420132	0.905531	0.956158	0.933096	0.690466	1	0.97757	0.753225	0.806014	0.764886	0.438123	-0.00484326	0.834907	0.796921	0.774012	0.192193	0.855126	0.791576	0.685923
MinT_DecJanFeb	0.216319	-0.848334	-0.656735	0.650338	0.623539	0.612161	-0.925371	-0.192901	0.630869	0.621406	-0.900705	0.333553	0.628164	0.213495	0.487092	0.918238	0.945639	0.732884	0.32367	0.826826	0.959389	0.986285	0.591955	0.97757	1	0.611239	0.726448	0.729495	0.241087	-0.133614	0.717027	0.743238	0.664456	0.0187569	0.769241	0.691215	0.518399
MaxT_Oct	0.825391	-0.187124	-0.899358	0.0680971	0.0508137	0.0521503	-0.411525	-0.691866	0.0552518	0.0510708	-0.443998	-0.270112	0.0547964	0.703721	0.786012	0.774013	0.461844	0.428602	0.743107	0.908336	0.593375	0.512976	0.887814	0.753225	0.611239	1	0.746908	0.498515	0.895744	0.536254	0.932557	0.607888	0.758666	0.754045	0.783679	0.761558	0.966772
MaxT_Nov	0.389383	-0.462973	-0.486226	0.675568	0.664898	0.668853	-0.540152	-0.0418977	0.66816	0.665686	-0.46761	0.427697	0.668356	0.0699392	0.240514	0.883325	0.794691	0.164478	0.136772	0.666724	0.84879	0.626364	0.425036	0.806014	0.726448	0.746908	1	0.919555	0.600744	-0.142725	0.936588	0.969875	0.960861	0.176055	0.988872	0.982811	0.778074
MaxT_Dec	0.0730498	-0.675666	-0.283557	0.858159	0.869681	0.874906	-0.671183	0.216941	0.867466	0.870722	-0.577368	0.678906	0.868698	-0.240039	-0.014588	0.864904	0.873271	0.0704651	-0.154881	0.511899	0.892238	0.639	0.176914	0.764886	0.729495	0.498515	0.919555	1	0.354581	-0.452364	0.76189	0.987579	0.920856	-0.1376	0.926195	0.9284	0.573793
MaxT_Jan	0.838086	0.129267	-0.724954	-0.160861	-0.150122	-0.138466	-0.0857915	-0.66989	-0.152977	-0.147911	-0.126954	-0.395269	-0.150832	0.634631	0.61633	0.537634	0.129163	0.0345416	0.633216	0.670438	0.289089	0.104828	0.713084	0.438123	0.241087	0.895744	0.600744	0.354581	1	0.621414	0.797824	0.459913	0.691082	0.858088	0.63619	0.66666	0.952951
MaxT_Feb	0.774523	0.477381	-0.639989	-0.797437	-0.812569	-0.812963	0.243209	-0.932202	-0.809389	-0.812687	0.113639	-0.955078	-0.810036	0.935064	0.79389	-0.0522128	-0.418086	0.285934	0.889806	0.415871	-0.288282	-0.163074	0.717509	-0.00484326	-0.133614	0.536254	-0.142725	-0.452364	0.621414	1	0.205073	-0.337323	-0.09054	0.935543	-0.098542	-0.108835	0.462795
MaxT_OctNov	0.646365	-0.350255	-0.738124	0.402895	0.3879	0.390725	-0.510431	-0.387388	0.392034	0.388458	-0.488148	0.0899351	0.391893	0.409053	0.545127	0.887604	0.675236	0.315979	0.466136	0.840926	0.773832	0.611037	0.698901	0.834907	0.717027	0.932557	0.936588	0.76189	0.797824	0.205073	1	0.846896	0.921269	0.492759	0.949871	0.934799	0.931702
MaxT_NovDec	0.201068	-0.604481	-0.370695	0.802142	0.80499	0.809792	-0.632637	0.117346	0.804928	0.805946	-0.545532	0.59171	0.805767	-0.120445	0.0876688	0.889685	0.85947	0.11025	-0.0408669	0.584422	0.892854	0.647186	0.280114	0.796921	0.743238	0.607888	0.969875	0.987579	0.459913	-0.337323	0.846896	1	0.954994	-0.0148402	0.969608	0.96846	0.666857
MaxT_DecJan	0.405617	-0.469083	-0.521755	0.596044	0.609571	0.618485	-0.555283	-0.111981	0.606632	0.6113	-0.50005	0.35976	0.608487	0.0790172	0.245819	0.89295	0.72885	0.0688534	0.144317	0.67543	0.81029	0.537616	0.434163	0.774012	0.664456	0.758666	0.960861	0.920856	0.691082	-0.09054	0.921269	0.954994	1	0.25146	0.981029	0.995489	0.840921
MaxT_JanFeb	0.884895	0.372842	-0.74473	-0.596342	-0.601233	-0.596177	0.122631	-0.912332	-0.600484	-0.600302	0.0191351	-0.804544	-0.599924	0.897995	0.796661	0.206463	-0.217808	0.200484	0.867463	0.57294	-0.0605613	-0.0621439	0.79015	0.192193	0.0187569	0.754045	0.176055	-0.1376	0.858088	0.935543	0.492759	-0.0148402	0.25146	1	0.220987	0.228291	0.732253
MaxT_OctNovDec	0.411739	-0.53008	-0.566905	0.648243	0.645208	0.649401	-0.62125	-0.121348	0.646511	0.64604	-0.563112	0.379552	0.647033	0.122467	0.310487	0.934298	0.814239	0.217537	0.196797	0.736795	0.880962	0.663707	0.492453	0.855126	0.769241	0.783679	0.988872	0.926195	0.63619	-0.098542	0.949871	0.969608	0.981029	0.220987	1	0.992396	0.819783
MaxT_NovDecJan	0.404027	-0.470562	-0.514222	0.628204	0.63356	0.640863	-0.554511	-0.0891661	0.632719	0.634983	-0.492874	0.385887	0.634023	0.0768415	0.246247	0.897369	0.757478	0.101884	0.143181	0.678353	0.830336	0.572363	0.434955	0.791576	0.691215	0.761558	0.982811	0.9284	0.66666	-0.108835	0.934799	0.96846	0.995489	0.228291	0.992396	1	0.827084
MaxT_DecJanFeb	0.782208	-0.15713	-0.811684	0.0972842	0.101004	0.108724	-0.361089	-0.60579	0.100141	0.102479	-0.382208	-0.198589	0.101436	0.578333	0.649834	0.766045	0.421291	0.216142	0.61176	0.826738	0.56426	0.389496	0.776026	0.685923	0.518399	0.966772	0.778074	0.573793	0.952951	0.462795	0.931702	0.666857	0.840921	0.732253	0.819783	0.827084	1
p-Value
	DRR_DI	RainF_Oct	RainF_Nov	RainF_Dec	RainF_Jan	RainF_Feb	RainF_OctNov	RainF_NovDec	RainF_DecJan	RainF_JanFeb	RainF_OctNovDec	RainF_NovDecJan	RainF_DecJanFeb	MinT_Oct	MinT_Nov	MinT_Dec	MinT_Jan	MinT_Feb	MinT_OctNov	MinT_NovDec	MinT_DecJan	MinT_JanFeb	MinT_OctNovDec	MinT_NovDecJan	MinT_DecJanFeb	MaxT_Oct	MaxT_Nov	MaxT_Dec	MaxT_Jan	MaxT_Feb	MaxT_OctNov	MaxT_NovDec	MaxT_DecJan	MaxT_JanFeb	MaxT_OctNovDec	MaxT_NovDecJan	MaxT_DecJanFeb
DRR_DI	NA	0.534738	0.0114832	0.334184	0.30468	0.308011	0.974955	0.00671184	0.311617	0.305285	0.826511	0.0730109	0.311005	0.00413139	0.00975136	0.288074	0.957849	0.431605	0.00508523	0.0393706	0.667888	0.701888	0.00580831	0.293336	0.548331	0.00327506	0.266046	0.841054	0.00246117	0.00852665	0.043449	0.577519	0.244848	0.000666904	0.237108	0.246881	0.00749705
RainF_Oct	0.534738	NA	0.370407	0.0139298	0.0127147	0.0144403	5.98486e-06	0.722864	0.0129005	0.013024	0.000112722	0.0929886	0.013103	0.612759	0.742021	0.0148981	0.00076288	0.107054	0.857287	0.131084	0.00190741	0.00162095	0.568545	0.00936402	0.00191964	0.604701	0.177832	0.0319978	0.721907	0.162936	0.321095	0.0641505	0.17142	0.288641	0.115011	0.169889	0.66464
RainF_Nov	0.0114832	0.370407	NA	0.804774	0.768804	0.757569	0.0964485	0.00159843	0.777732	0.76665	0.0491952	0.194295	0.774683	0.00243296	2.85509e-05	0.0212101	0.231815	0.0250207	0.000538987	8.68711e-06	0.107194	0.0658227	9.89541e-08	0.0112193	0.0391252	0.000396879	0.154175	0.427233	0.0176838	0.0462603	0.0147892	0.291647	0.121906	0.0134697	0.0874713	0.12836	0.0043537
RainF_Dec	0.334184	0.0139298	0.804774	NA	1.53967e-09	7.9994e-09	0.0523219	0.0709272	1.48184e-10	2.13408e-09	0.140673	0.000103812	3.05348e-10	0.0853653	0.350227	0.0573502	0.00143347	0.823914	0.157789	0.609457	0.00674274	0.0488017	0.616536	0.079758	0.0417561	0.851726	0.0320323	0.00148691	0.657082	0.00572207	0.248334	0.00524052	0.0689819	0.0688073	0.0426431	0.0517713	0.789193
RainF_Jan	0.30468	0.0127147	0.768804	1.53967e-09	NA	5.92859e-14	0.0518781	0.0643121	2.68674e-14	0	0.138963	6.5389e-05	2.22045e-15	0.0659904	0.303755	0.0589605	0.00220666	0.937858	0.128422	0.648202	0.00827245	0.0671807	0.56319	0.0933568	0.0540681	0.889132	0.0359327	0.00107502	0.678909	0.00427725	0.26803	0.00496347	0.0613462	0.0659835	0.0439501	0.0492156	0.781295
RainF_Feb	0.308011	0.0144403	0.757569	7.9994e-09	5.92859e-14	NA	0.0565119	0.0625614	6.35514e-12	1.11022e-14	0.14816	6.0826e-05	1.7446e-12	0.0623585	0.290702	0.059762	0.00263436	0.985126	0.121848	0.660525	0.0090382	0.0761493	0.550025	0.0988212	0.0599506	0.886231	0.0344514	0.000918742	0.702847	0.00424356	0.264256	0.0045202	0.0566319	0.0689037	0.0421514	0.0458678	0.764957
RainF_OctNov	0.974955	5.98486e-06	0.0964485	0.0523219	0.0518781	0.0565119	NA	0.736921	0.0517396	0.0527238	8.30521e-08	0.295897	0.0523917	0.848015	0.298533	0.00218905	0.000606304	0.0355685	0.604107	0.0205763	0.000494433	0.000196893	0.189545	0.000708189	0.000123931	0.237376	0.107003	0.0335984	0.813706	0.498348	0.131687	0.0496498	0.0956493	0.735742	0.0552196	0.096209	0.3053
RainF_NovDec	0.00671184	0.722864	0.00159843	0.0709272	0.0643121	0.0625614	0.736921	NA	0.0656719	0.0639586	0.482222	0.00208131	0.0651537	1.78554e-06	5.53322e-05	0.479023	0.761106	0.121964	2.78918e-06	0.0298568	0.941697	0.665895	0.000505032	0.381066	0.593384	0.0266465	0.90851	0.547153	0.03407	8.51292e-05	0.268718	0.746811	0.758091	0.00023222	0.738425	0.806493	0.0634217
RainF_DecJan	0.311617	0.0129005	0.777732	1.48184e-10	2.68674e-14	6.35514e-12	0.0517396	0.0656719	NA	9.41469e-14	0.139018	7.0586e-05	0	0.0703195	0.314814	0.0582824	0.00195276	0.908651	0.135162	0.637998	0.00777797	0.0618665	0.576258	0.089448	0.0504888	0.879505	0.0347082	0.00114679	0.673084	0.00455631	0.262518	0.00496937	0.0629555	0.066411	0.0433857	0.0496112	0.783126
RainF_JanFeb	0.305285	0.013024	0.76665	2.13408e-09	0	1.11022e-14	0.0527238	0.0639586	9.41469e-14	NA	0.140662	6.43043e-05	1.02141e-14	0.0652707	0.30122	0.0590954	0.00228149	0.946844	0.127131	0.650525	0.00840888	0.0688135	0.560653	0.0943607	0.0551406	0.888574	0.0356343	0.00104247	0.683431	0.00426716	0.267282	0.00487281	0.0604123	0.066515	0.0435891	0.0485506	0.778167
RainF_OctNovDec	0.826511	0.000112722	0.0491952	0.140673	0.138963	0.14816	8.30521e-08	0.482222	0.139018	0.140662	NA	0.529748	0.140296	0.599873	0.168815	0.00401513	0.00384946	0.0178771	0.394579	0.0113449	0.00245748	0.000496196	0.108606	0.00113509	0.000376677	0.198637	0.172953	0.0805048	0.726722	0.7546	0.152311	0.102873	0.141067	0.958157	0.0900889	0.147784	0.275725
RainF_NovDecJan	0.0730109	0.0929886	0.194295	0.000103812	6.5389e-05	6.0826e-05	0.295897	0.00208131	7.0586e-05	6.43043e-05	0.529748	NA	6.85116e-05	0.00283794	0.0394308	0.399124	0.0589691	0.559774	0.00886642	0.601128	0.132801	0.346824	0.113054	0.508278	0.346256	0.450386	0.217589	0.0308738	0.258248	1.68731e-05	0.80485	0.0715531	0.307214	0.00500611	0.279354	0.270738	0.582316
RainF_DecJanFeb	0.311005	0.013103	0.774683	3.05348e-10	2.22045e-15	1.7446e-12	0.0523917	0.0651537	0	1.02141e-14	0.140296	6.85116e-05	NA	0.0690423	0.311077	0.0584566	0.00203938	0.920029	0.133057	0.641297	0.00794321	0.0638298	0.572257	0.0907548	0.051791	0.880492	0.0346353	0.00110646	0.67746	0.00449855	0.262705	0.00488975	0.0619369	0.0667314	0.0431611	0.0489984	0.780377
MinT_Oct	0.00413139	0.612759	0.00243296	0.0853653	0.0659904	0.0623585	0.848015	1.78554e-06	0.0703195	0.0652707	0.599873	0.00283794	0.0690423	NA	1.93452e-05	0.523081	0.797052	0.0786996	1.10314e-08	0.0320691	0.938297	0.590127	0.000351033	0.371393	0.55369	0.0231429	0.847754	0.504138	0.0487148	7.18906e-05	0.240487	0.740316	0.828225	0.000418106	0.736086	0.832898	0.0798812
MinT_Nov	0.00975136	0.742021	2.85509e-05	0.350227	0.303755	0.290702	0.298533	5.53322e-05	0.314814	0.30122	0.168815	0.0394308	0.311077	1.93452e-05	NA	0.167115	0.597751	0.0127068	3.94881e-07	0.00192903	0.392858	0.172646	7.09578e-07	0.0855059	0.153334	0.00702146	0.503268	0.968096	0.0577486	0.00610538	0.103181	0.809692	0.493604	0.00580447	0.382586	0.492827	0.0419684
MinT_Dec	0.288074	0.0148981	0.0212101	0.0573502	0.0589605	0.059762	0.00218905	0.479023	0.0582824	0.0590954	0.00401513	0.399124	0.0584566	0.523081	0.167115	NA	0.000470168	0.154075	0.355429	0.00112655	1.28267e-05	0.00233664	0.0540047	2.70964e-06	0.000176976	0.00859822	0.000702658	0.00123408	0.108971	0.886095	0.000608367	0.000566018	0.000503975	0.567126	7.5271e-05	0.000428132	0.00977415
MinT_Jan	0.957849	0.00076288	0.231815	0.00143347	0.00220666	0.00263436	0.000606304	0.761106	0.00195276	0.00228149	0.00384946	0.0589691	0.00203938	0.797052	0.597751	0.000470168	NA	0.136266	0.962518	0.0437312	2.05294e-07	0.000145948	0.351519	0.000272121	3.57691e-05	0.179031	0.00601725	0.000965731	0.722122	0.22923	0.0321491	0.00143506	0.01679	0.545513	0.00413573	0.01116	0.225311
MinT_Feb	0.431605	0.107054	0.0250207	0.823914	0.937858	0.985126	0.0355685	0.121964	0.908651	0.946844	0.0178771	0.559774	0.920029	0.0786996	0.0127068	0.154075	0.136266	NA	0.0402341	0.0202167	0.131003	0.00548293	0.0206077	0.0333711	0.0158978	0.216511	0.649782	0.846621	0.92453	0.423198	0.373772	0.761738	0.850095	0.578648	0.546025	0.779428	0.548665
MinT_OctNov	0.00508523	0.857287	0.000538987	0.157789	0.128422	0.121848	0.604107	2.78918e-06	0.135162	0.127131	0.394579	0.00886642	0.133057	1.10314e-08	3.94881e-07	0.355429	0.962518	0.0402341	NA	0.0123482	0.706143	0.39198	4.348e-05	0.226723	0.361601	0.0137859	0.706346	0.669209	0.0493769	0.000563639	0.174495	0.910753	0.6908	0.00114692	0.585795	0.693134	0.0601655
MinT_NovDec	0.0393706	0.131084	8.68711e-06	0.609457	0.648202	0.660525	0.0205763	0.0298568	0.637998	0.650525	0.0113449	0.601128	0.641297	0.0320691	0.00192903	0.00112655	0.0437312	0.0202167	0.0123482	NA	0.0129118	0.00929896	0.000112506	0.000310477	0.00317456	0.000276173	0.0352435	0.130393	0.0338696	0.231963	0.0023013	0.0760165	0.0320808	0.0834076	0.015065	0.031064	0.00318068
MinT_DecJan	0.667888	0.00190741	0.107194	0.00674274	0.00827245	0.0090382	0.000494433	0.941697	0.00777797	0.00840888	0.00245748	0.132801	0.00794321	0.938297	0.392858	1.28267e-05	2.05294e-07	0.131003	0.706143	0.0129118	NA	0.000211167	0.190421	1.53293e-05	1.13299e-05	0.0705581	0.00189773	0.000517062	0.417871	0.41923	0.00862376	0.000505727	0.00447595	0.868007	0.000759084	0.00293807	0.0892916
MinT_JanFeb	0.701888	0.00162095	0.0658227	0.0488017	0.0671807	0.0761493	0.000196893	0.665895	0.0618665	0.0688135	0.000496196	0.346824	0.0638298	0.590127	0.172646	0.00233664	0.000145948	0.00548293	0.39198	0.00929896	0.000211167	NA	0.100329	8.08129e-05	1.52255e-07	0.129448	0.0526698	0.046707	0.773192	0.652611	0.0605537	0.0430954	0.108985	0.864584	0.036387	0.083791	0.265894
MinT_OctNovDec	0.00580831	0.568545	9.89541e-08	0.616536	0.56319	0.550025	0.189545	0.000505032	0.576258	0.560653	0.108606	0.113054	0.572257	0.000351033	7.09578e-07	0.0540047	0.351519	0.0206077	4.348e-05	0.000112506	0.190421	0.100329	NA	0.0270828	0.0714061	0.000603998	0.220778	0.624887	0.0206107	0.0194831	0.0245266	0.433108	0.209952	0.00652898	0.148183	0.209027	0.0083178
MinT_NovDecJan	0.293336	0.00936402	0.0112193	0.079758	0.0933568	0.0988212	0.000708189	0.381066	0.089448	0.0943607	0.00113509	0.508278	0.0907548	0.371393	0.0855059	2.70964e-06	0.000272121	0.0333711	0.226723	0.000310477	1.53293e-05	8.08129e-05	0.0270828	NA	1.07793e-06	0.0118969	0.00486644	0.00995409	0.205353	0.989406	0.00264942	0.00577674	0.00859834	0.594766	0.001612	0.00636513	0.0285325
MinT_DecJanFeb	0.548331	0.00191964	0.0391252	0.0417561	0.0540681	0.0599506	0.000123931	0.593384	0.0504888	0.0551406	0.000376677	0.346256	0.051791	0.55369	0.153334	0.000176976	3.57691e-05	0.0158978	0.361601	0.00317456	1.13299e-05	1.52255e-07	0.0714061	1.07793e-06	NA	0.0604454	0.0173373	0.0166451	0.50222	0.712883	0.0196038	0.0137603	0.0361009	0.958984	0.00928972	0.0268489	0.124756
MaxT_Oct	0.00327506	0.604701	0.000396879	0.851726	0.889132	0.886231	0.237376	0.0266465	0.879505	0.888574	0.198637	0.450386	0.880492	0.0231429	0.00702146	0.00859822	0.179031	0.216511	0.0137859	0.000276173	0.0705581	0.129448	0.000603998	0.0118969	0.0604454	NA	0.0130533	0.142488	0.000454974	0.110059	8.3396e-05	0.0622644	0.01096	0.0117522	0.00731048	0.0104838	5.12369e-06
MaxT_Nov	0.266046	0.177832	0.154175	0.0320323	0.0359327	0.0344514	0.107003	0.90851	0.0347082	0.0356343	0.172953	0.217589	0.0346353	0.847754	0.503268	0.000702658	0.00601725	0.649782	0.706346	0.0352435	0.00189773	0.0526698	0.220778	0.00486644	0.0173373	0.0130533	NA	0.000166124	0.0662624	0.694072	6.54998e-05	3.47451e-06	9.79201e-06	0.626596	6.61863e-08	3.74132e-07	0.00803925
MaxT_Dec	0.841054	0.0319978	0.427233	0.00148691	0.00107502	0.000918742	0.0335984	0.547153	0.00114679	0.00104247	0.0805048	0.0308738	0.00110646	0.504138	0.968096	0.00123408	0.000965731	0.846621	0.669209	0.130393	0.000517062	0.046707	0.624887	0.00995409	0.0166451	0.142488	0.000166124	NA	0.314738	0.189297	0.0104301	1.02587e-07	0.000155878	0.704635	0.000118666	0.000105394	0.082843
MaxT_Jan	0.00246117	0.721907	0.0176838	0.657082	0.678909	0.702847	0.813706	0.03407	0.673084	0.683431	0.726722	0.258248	0.67746	0.0487148	0.0577486	0.108971	0.722122	0.92453	0.0493769	0.0338696	0.417871	0.773192	0.0206107	0.205353	0.50222	0.000454974	0.0662624	0.314738	NA	0.0551364	0.00568127	0.181096	0.0268903	0.00148976	0.0479917	0.0352678	2.02505e-05
MaxT_Feb	0.00852665	0.162936	0.0462603	0.00572207	0.00427725	0.00424356	0.498348	8.51292e-05	0.00455631	0.00426716	0.7546	1.68731e-05	0.00449855	7.18906e-05	0.00610538	0.886095	0.22923	0.423198	0.000563639	0.231963	0.41923	0.652611	0.0194831	0.989406	0.712883	0.110059	0.694072	0.189297	0.0551364	NA	0.569797	0.340492	0.803559	6.98346e-05	0.78652	0.764723	0.17802
MaxT_OctNov	0.043449	0.321095	0.0147892	0.248334	0.26803	0.264256	0.131687	0.268718	0.262518	0.267282	0.152311	0.80485	0.262705	0.240487	0.103181	0.000608367	0.0321491	0.373772	0.174495	0.0023013	0.00862376	0.0605537	0.0245266	0.00264942	0.0196038	8.3396e-05	6.54998e-05	0.0104301	0.00568127	0.569797	NA	0.00198982	0.000152732	0.147893	2.59999e-05	7.30487e-05	8.76114e-05
MaxT_NovDec	0.577519	0.0641505	0.291647	0.00524052	0.00496347	0.0045202	0.0496498	0.746811	0.00496937	0.00487281	0.102873	0.0715531	0.00488975	0.740316	0.809692	0.000566018	0.00143506	0.761738	0.910753	0.0760165	0.000505727	0.0430954	0.433108	0.00577674	0.0137603	0.0622644	3.47451e-06	1.02587e-07	0.181096	0.340492	0.00198982	NA	1.69978e-05	0.967544	3.59802e-06	4.16788e-06	0.0351938
MaxT_DecJan	0.244848	0.17142	0.121906	0.0689819	0.0613462	0.0566319	0.0956493	0.758091	0.0629555	0.0604123	0.141067	0.307214	0.0619369	0.828225	0.493604	0.000503975	0.01679	0.850095	0.6908	0.0320808	0.00447595	0.108985	0.209952	0.00859834	0.0361009	0.01096	9.79201e-06	0.000155878	0.0268903	0.803559	0.000152732	1.69978e-05	NA	0.483413	5.53936e-07	1.80262e-09	0.00230155
MaxT_JanFeb	0.000666904	0.288641	0.0134697	0.0688073	0.0659835	0.0689037	0.735742	0.00023222	0.066411	0.066515	0.958157	0.00500611	0.0667314	0.000418106	0.00580447	0.567126	0.545513	0.578648	0.00114692	0.0834076	0.868007	0.864584	0.00652898	0.594766	0.958984	0.0117522	0.626596	0.704635	0.00148976	6.98346e-05	0.147893	0.967544	0.483413	NA	0.539516	0.525837	0.0160352
MaxT_OctNovDec	0.237108	0.115011	0.0874713	0.0426431	0.0439501	0.0421514	0.0552196	0.738425	0.0433857	0.0435891	0.0900889	0.279354	0.0431611	0.736086	0.382586	7.5271e-05	0.00413573	0.546025	0.585795	0.015065	0.000759084	0.036387	0.148183	0.001612	0.00928972	0.00731048	6.61863e-08	0.000118666	0.0479917	0.78652	2.59999e-05	3.59802e-06	5.53936e-07	0.539516	NA	1.44969e-08	0.00368986
MaxT_NovDecJan	0.246881	0.169889	0.12836	0.0517713	0.0492156	0.0458678	0.096209	0.806493	0.0496112	0.0485506	0.147784	0.270738	0.0489984	0.832898	0.492827	0.000428132	0.01116	0.779428	0.693134	0.031064	0.00293807	0.083791	0.209027	0.00636513	0.0268489	0.0104838	3.74132e-07	0.000105394	0.0352678	0.764723	7.30487e-05	4.16788e-06	1.80262e-09	0.525837	1.44969e-08	NA	0.00315673
MaxT_DecJanFeb	0.00749705	0.66464	0.0043537	0.789193	0.781295	0.764957	0.3053	0.0634217	0.783126	0.778167	0.275725	0.582316	0.780377	0.0798812	0.0419684	0.00977415	0.225311	0.548665	0.0601655	0.00318068	0.0892916	0.265894	0.0083178	0.0285325	0.124756	5.12369e-06	0.00803925	0.082843	2.02505e-05	0.17802	8.76114e-05	0.0351938	0.00230155	0.0160352	0.00368986	0.00315673	NA

[truncated: 12 more sheets: Fig 1 BlackS Correlation File, Fig 1 BlackS Correlation Matrix, Fig 2 ANN Training File, Fig 2 Validation File, Supplementary Figure S7, Supplementary Figure S8, Supplementary Figure S9, Supplementary Figure S10, Supplementary Figure S11, Supplementary Figure S14, Figure 4, Figure 5]
